# Supplementary material for: Active Transport and Diffusion Barriers Restrict Joubert Syndrome-Associated ARL13B/ARL-13 to an Inv-like Ciliary Membrane Subdomain
Source: PLoS Genet. 2013 Dec 5;9(12):e1003977. doi: 10.1371/journal.pgen.1003977 (PMC3854969; doi:10.1371/journal.pgen.1003977)
Supplement: Table S1 — Statistical analysis of periciliary/ciliary localisation data, linked to Figure 3. Shown are pairwise comparison of all combinations performed using 1-way ANOVA, Bonferroni corrected. ***P≤0.001. **P≤0.01. * P≤0.05. ns (not significant); P>0.05. (XLSX) [file pgen.1003977.s020.xlsx]

## Sheet: Table S1
								1-way ANOVA; Bonferroni; p<0.01
	Wild type	N2
	IFT-B	dyf-3	***
		che-2	***	ns
		che-13	***	ns	ns
		dyf-6	**	***	***	***
		dyf-13	**	***	***	***	ns
	IFT-A	dyf-2	***	***	***	***	***	***
		che-11	***	***	***	***	***	***	ns
	IFT-dynein	che-3	***	***	***	***	***	***	ns	ns
		xbx-1	***	***	***	***	***	***	ns	ns	ns
	BBSome	bbs-1	ns	***	***	***	ns	ns	ns	ns	ns	ns
		bbs-8	***	***	***	***	ns	ns	**	***	*	***	ns
		osm-12	***	***	***	***	**	**	ns	***	ns	***	ns	ns
	TZ modules	mks-5	*	***	***	***	ns	ns	***	***	***	***	ns	**	***
		nphp-4	ns	***	***	***	ns	ns	***	***	***	***	*	***	***	ns
		mksr-1	ns	***	***	***	ns	ns	***	***	***	***	ns	***	***	ns	ns
		mksr-2	ns	***	***	***	**	**	***	***	***	***	***	***	***	ns	ns	ns
		mksr-1;nphp-4	ns	***	***	***	ns	ns	***	***	***	***	ns	**	***	ns	ns	ns	ns
		mksr-2;nphp-4	***	***	***	***	ns	ns	***	***	***	***	ns	ns	ns	ns	ns	ns	***	ns
	Septins	unc-59	ns	***	***	***	ns	ns	***	***	***	***	**	***	***	ns	ns	ns	ns	ns	***
		unc-61	ns	***	***	***	**	**	***	***	***	***	***	***	***	ns	ns	ns	ns	ns	***	ns
	Kinesin-2	klp-11	ns	***	***	***	***	***	***	***	***	***	***	***	***	ns	ns	ns	ns	ns	***	ns	ns
		osm-3	ns	***	***	***	ns	ns	***	***	***	***	**	***	***	ns	ns	ns	ns	ns	***	ns	ns	ns
			N2	dyf-3	che-2	che-13	dyf-6	dyf-13	dyf-2	che-11	che-3	xbx-1	bbs-1	bbs-8	osm-12	mks--5	nphp-4	mksr-1	mksr-2	mksr-1;nphp-4	mksr-2;nphp-4	unc-59	unc-61	klp-11	osm-3
