# Supplementary material for: Active Transport and Diffusion Barriers Restrict Joubert Syndrome-Associated ARL13B/ARL-13 to an Inv-like Ciliary Membrane Subdomain
Source: PLoS Genet. 2013 Dec 5;9(12):e1003977. doi: 10.1371/journal.pgen.1003977 (PMC3854969; doi:10.1371/journal.pgen.1003977)
Supplement: Table S2 — Human ARL13B complex proteins identified using tandem affinity proteomics, linked to Figure 5. Shown are peptide numbers (no.) and sequence (Seq) cover for proteins co-purified with SF (Strep/Flag)- tagged human ARL13B in HEK293 cells by SF-TAP. Specifically, the table shows data from 4 experiments using three different ARL13B constructs; SF-ARL13B(WT) (N-terminally tagged; 2 experiment average), ARL13B-SF(WT) (C-terminally tagged; 1 experiment) and SF-ARL13B(T35N) (predicted GDP-locked; 1 experiment). Final two columns show 4 experiment averages, and the list is sorted according to the average peptide number (highest to lowest). (XLSX) [file pgen.1003977.s021.xlsx]

## Sheet: Table S2
UniProt Accession	Entrez Gene Symbol	Entrez Gene Full name	SF-ARL13B Seq cover	SF-ARL13B Peptide no.	ARL13B-SF Seq cover	ARL13B-SF Peptide no.	SF-ARL13B(T35N) Seq cover	SF-ARL13B(T35N) Peptide no.	Average Seq cover (4 expts)	Average peptide no. (4 expts)
Q3SXY8	ARL13B	ADP-ribosylation factor-like 13B	0.765	31.5	0.72	29	0.78	33	0.755	31.1667
Q96LB3	IFT74	intraflagellar transport 74 homolog (Chlamydomonas)	0.21	11	0.21	11	0.33	18	0.25	13.3333
Q8WYA0	IFT81	intraflagellar transport 81 homolog (Chlamydomonas)	0.205	13	0	0	0.3	20	0.168333	11
O75155	CAND2	cullin-associated and neddylation-dissociated 2 (putative)	0.098	10	0.028	3	0.13	14	0.0853333	9
A0AVF1	TTC26	tetratricopeptide repeat domain 26. DYF-13	0.18	8	0.14	7	0.19	8	0.17	7.66667
Q5TAQ9	DCAF8	DDB1 and CUL4 associated factor 8	0.145	7.5	0.075	4	0.18	9	0.133333	6.83333
Q96P70	IPO9	importin 9	0.0935	9	0.03	3	0.089	8	0.0708333	6.66667
Q92973	TNPO1	transportin 1	0.155	10	0.032	2	0.12	7	0.102333	6.33333
Q9BXW9	FANCD2	Fanconi anemia, complementation group D2	0.077	9.5	0.037	4	0.039	5	0.051	6.16667
Q9Y4R8	TELO2	TEL2, telomere maintenance 2, homolog (S. cerevisiae)	0.113	8.5	0.042	2	0.073	6	0.076	5.5
Q9BW83	IFT27	intraflagellar transport 27 homolog (Chlamydomonas)	0.395	5	0.27	3	0.58	8	0.415	5.33333
Q86VP6	CAND1	cullin-associated and neddylation-dissociated 1	0.0705	8	0	0	0.085	8	0.0518333	5.33333
Q8TEX9	IPO4	importin 4	0.081	7	0.029	3	0.069	6	0.0596667	5.33333
P55060	XPO2	exportin 2	0.093	7.5	0.043	3	0.075	5	0.0703333	5.16667
Q9HAV4	XPO5	exportin 5	0.0535	5	0.02	2	0.1	8	0.0578333	5
Q86WT1	TTC30A	tetratricopeptide repeat domain 30A. IFT70. DYF-1	0.0635	4.5	0.041	3	0.09	6	0.0648333	4.5
Q9H7X7	IFT22	RAB, member RAS oncogene family-like 5.	0.39	5	0.28	3	0.42	5	0.363333	4.33333
Q9UBB4	ATXN10	ataxin 10	0.155	6	0	0	0.18	7	0.111667	4.33333
Q96T76	MMS19	MMS19 nucleotide excision repair homolog (S. cerevisiae)	0.0745	6	0	0	0.084	7	0.0528333	4.33333
P40855	PEX19	peroxisomal biogenesis factor 19	0.375	7.5	0	0	0.26	5	0.211667	4.16667
Q6NXE6	ARMC6	armadillo repeat containing 6	0.105	4.5	0.038	2	0.16	6	0.101	4.16667
O15397	IPO8	importin 8	0.0495	4	0.024	2	0.069	6	0.0475	4
Q8IZU2	WDR17	WD repeat domain 17	0.044	4	0	0	0.068	7	0.0373333	3.66667
Q9Y366	IFT52	intraflagellar transport 52 homolog (Chlamydomonas)	0.129	4.5	0	0	0.13	6	0.0863333	3.5
P10321	HLA-C	major histocompatibility complex, class I, C	0.16	4.5	0.1	3	0.11	3	0.123333	3.5
Q9NQC8	IFT46	intraflagellar transport 46 homolog (Chlamydomonas)	0.067	2	0.14	3	0.21	5	0.139	3.33333
Q9UBM7	DHCR7	7-dehydrocholesterol reductase	0.0725	3.5	0.04	2	0.097	3	0.0698333	2.83333
Q8IZ07	ANKRD13A	ankyrin repeat domain 13A	0.069	3	0	0	0.088	4	0.0523333	2.33333
P57678	GEMIN4	gem (nuclear organelle) associated protein 4	0.035	3	0	0	0.043	4	0.026	2.33333
O00410	IPO5	importin 5	0.045	4	0	0	0.03	3	0.025	2.33333
Q96A33	CCDC47	coiled-coil domain containing 47	0.0815	3.5	0	0	0.077	3	0.0528333	2.16667
P55786	NPEPPS	aminopeptidase puromycin sensitive	0.043	3.5	0	0	0.034	3	0.0256667	2.16667
P40926	MDH2	malate dehydrogenase 2, NAD (mitochondrial)	0	0	0	0	0.26	6	0.0866667	2
P09543	CNP	2',3'-cyclic nucleotide 3' phosphodiesterase	0.0725	3	0	0	0.083	3	0.0518333	2
Q9Y547	IFT25	heat shock protein family B (small), member 11	0.245	2.5	0	0	0.33	3	0.191667	1.83333
P40616	ARL1	ADP-ribosylation factor-like 1	0.205	2.5	0	0	0.22	3	0.141667	1.83333
Q9Y5Y2	NUBP2	nucleotide binding protein 2	0.135	2.5	0	0	0.13	3	0.0883333	1.83333
Q9Y312	AAR2	AAR2 splicing factor homolog (S. cerevisiae)	0.1055	2.5	0	0	0.13	3	0.0785	1.83333
Q53R41	FASTKD1	FAST kinase domains 1	0.0435	2.5	0	0	0.048	3	0.0305	1.83333
Q7Z4Q2	HEATR3	HEAT repeat containing 3	0.058	3.5	0	0	0.032	2	0.03	1.83333
Q6P3X3	TTC27	tetratricopeptide repeat domain 27	0.0335	2.5	0	0	0.046	3	0.0265	1.83333
P31151	S100A7	S100 calcium binding protein A7	0.11	1	0.35	4	0	0	0.153333	1.66667
P05386	RPLP1	ribosomal protein, large, P1	0.095	1	0.19	2	0.19	2	0.158333	1.66667
P68871	HBB	hemoglobin, beta	0.065	1	0.16	2	0.13	2	0.118333	1.66667
Q96ER3	SAAL1	serum amyloid A-like 1	0.0705	3	0	0	0.068	2	0.0461667	1.66667
Q9P2R7	SUCLA2	succinate-CoA ligase, ADP-forming, beta subunit	0.065	3	0	0	0.043	2	0.036	1.66667
O95373	IPO7	importin 7	0.0335	2.5	0	0	0.027	2	0.0201667	1.5
