# Supplementary material for: Active Transport and Diffusion Barriers Restrict Joubert Syndrome-Associated ARL13B/ARL-13 to an Inv-like Ciliary Membrane Subdomain
Source: PLoS Genet. 2013 Dec 5;9(12):e1003977. doi: 10.1371/journal.pgen.1003977 (PMC3854969; doi:10.1371/journal.pgen.1003977)
Supplement: Table S3 — Human ARL13B complex proteins identified using SILAC-based quantitative affinity proteomics, linked to Figure 5. Columns D, E; four experiment averages showing protein enrichment ratios and p-values from Strep/Flag (SF)-tagged ARL13B(WT) purifications quantified against purifications of the SF tag alone. Columns F–I; peptide enrichment scores from the 4 individual experiments. n.def. (not defined). (XLSX) [file pgen.1003977.s022.xlsx]

## Sheet: Table S3
			WT vs SF (4 expts)		WT vs SF Individual experiments
Entrez Gene	Protein names	Protein IDs	enrichment	p-value	Expt 1	Expt 2	Expt 3	Expt 4
PDE6B	Rod cGMP-specific 3,5-cyclic phosphodiesterase subunit beta	P35913;P35913-2;E7ETT3	16.98	0.00185819	n. def.	n. def.	14.986	18.974
PEX19	Peroxisomal biogenesis factor 19	P40855;E9PBB3;Q5QNY5;P40855-5;B7Z6I5;B7Z8B3;H0YJ60;E9PS71;E9PPB4	12.2549	0.00533318	9.8766	9.029	9.9371	20.177
ARL5B	ADP-ribosylation factor-like protein 5B	Q96KC2;Q9Y689;Q9Y689-2	11.3124	0.006792	7.0271	4.2254	14.642	19.355
TUBB8	Tubulin beta-8 chain	Q3ZCM7;Q5SQY0;C9JAA5;F5H0I4	11.3081	0.00679961	23.512	11.418	4.5341	5.7684
DNAJA3	DnaJ homolog subfamily A member 3, mitochondrial	Q96EY1	10.5451	0.00835196	7.9537	10.584	13.906	9.7366
ARL13B	ADP-ribosylation factor-like protein 13B	C9J887	10.3512	0.00881329	1.6439	8.684	20.671	10.406
NDUFA4	NADH dehydrogenase [ubiquinone] 1 alpha subcomplex subunit 4	O00483	9.94887	0.00987449	7.1075	3.995	14.611	14.082
C2orf47	Uncharacterized protein C2orf47, mitochondrial	Q8WWC4;H7C0V0	9.91775	0.00996293	8.5934	5.1056	13.561	12.411
COQ5	2-methoxy-6-polyprenyl-1,4-benzoquinol methylase, mitochondrial	Q5HYK3;B4DP72;F8VVX6;F8VVW7;F8VP53;Q5HYK3-2;F8VVD5	9.86373	0.0101188	7.6193	5.4101	9.5605	16.865
PNKD	Probable hydrolase PNKD	Q8N490-2;Q8N490	9.57623	0.0110001	7.3828	5.3031	11.103	14.516
DNAJA4	DnaJ homolog subfamily A member 4	Q8WW22-2;Q8WW22;F5H170;E9PDM9;C9JDE6;F5H300;F8WF76;F5GWV1	9.30263	0.0119278	9.3602	9.4438	n. def.	9.1039
RABL5	Rab-like protein 5. IFT22.	Q9H7X7;Q9H7X7-2;Q49AG1	9.10695	0.0126507	7.5988	7.8194	9.4946	11.515
LYPLAL1	Lysophospholipase-like protein 1	Q5VWZ2;Q5VWZ2-2	9.0593	0.0128348	7.5277	4.4745	11.009	13.226
TUBA4A	Tubulin alpha-4A chain	P68366;A8MUB1;C9JDS9;C9JQ00;C9JEV8;C9JDL2;Q9H853;C9K0S6	8.79308	0.0139262	5.8454	5.5569	12.105	11.665
IFT25	Intraflagellar transport protein 25	Q9Y547;A6NIR2	8.7361	0.0141744	7.6686	7.6341	11.853	7.7887
SLC25A5	ADP/ATP translocase 2	P05141;Q9H0C2	8.18245	0.0168941	5.8501	5.1446	11.741	9.9941
SAAL1	Protein SAAL1	Q96ER3;E9PRZ1;E9PMD2;H0YEK5;H0YCN7;E9PL53;H0YDM3	8.07442	0.0174976	8.8183	5.2057	9.7056	8.5681
DCAF8	DDB1- and CUL4-associated factor 8	G3V3G9;Q5TAQ9;B7Z8C9;H0YDY4;Q5TAQ8;P0C7V8;A6NGE4	8.0492	0.0176423	6.5986	7.0661	10.352	8.1801
SLC25A22	Mitochondrial glutamate carrier 1	Q9H936;E9PJH7;E9PS95;Q9H1K4;E9PI74;E9PQ36;E9PJY0	8.03475	0.0177259	9.3247	6.0456	8.8791	7.8896
RCN2	Reticulocalbin-2	F8WCY5;Q14257;H0YL43;A8MXP8	8.02168	0.0178019	7.3598	6.6274	8.3517	9.7478
STX17	Syntaxin-17	P56962;E9PIC2;E9PJV6;E9PQU9;E9PJW1	8.02093	0.0178063	8.3949	5.1024	9.8167	8.7697
MAD2L1	Mitotic spindle assembly checkpoint protein MAD2A	Q13257;Q8IZX3	7.9462	0.0182488	6.9058	4.288	10.425	10.166
IFT27	Intraflagellar transport protein 27 homolog	Q9BW83;Q9BW83-2;F5GZ09;E9PE51;H0Y6C7;B1AH58;B1AH56	7.93748	0.0183014	7.452	7.074	6.8629	10.361
TUBA1A	Tubulin alpha-1A chain;Tubulin alpha-3C/D chain;Tubulin alpha-3E chain	Q71U36;G3V1U9;Q13748;F8VXZ4;Q13748-2;Q6PEY2;F8VQQ4;E7ET24;F8VWX4;F8VS66;F8VRZ4;F8VWV9;F8VX09;F8W0F6;F8VXB8;F8VYI2;F8VS94;F8VRK0;F8VXZ7	7.8536	0.0188162	4.9194	5.2281	9.6629	11.604
DNAJB11	DNA J-domain 11	F5GXK8	7.75533	0.0194423	4.8066	6.7094	n. def.	11.75
TUBB4B	Tubulin beta-4B chain	P68371;A6NNZ2;I3L2F9;A6NKZ8;CON__ENSEMBL:ENSBTAP00000025008;Q9H4B7;F8W813	7.65717	0.0200936	4.5756	5.6444	9.5117	10.897
TIMM50	Mitochondrial import inner membrane translocase subunit TIM50	Q3ZCQ8-2;Q3ZCQ8;Q330K1	7.65707	0.0200943	7.4705	4.3604	9.6488	9.1486
ARL13B	ADP-ribosylation factor-like protein 13B	Q3SXY8;G3V1S8;Q3SXY8-2;B4DRI8;F8WBR2;F8W837;F8WAY0	7.65535	0.020106	6.6264	8.3847	8.0221	7.5882
TUBB	Tubulin beta chain	P07437;F8VW92;F8VYX6;Q5JP53;Q5ST81;F8VUJ7;E7EWR1;E9PBJ4;G3V2N6;G3V3R4;G3V2R8;G3V5W4	7.65083	0.0201366	4.6002	5.4552	8.6079	11.94
IPO9	Importin-9	Q96P70	7.51523	0.0210839	5.8957	5.9617	9.236	8.9675
DPM1	Dolichol-phosphate mannosyltransferase	E9PBD4;H0Y368;Q5QPK2;O60762;E9PHH5;Q5QPJ9	7.45683	0.0215088	7.4331	4.606	9.4226	8.3656
HIGD1A	HIG1 domain family member 1A	Q9Y241-2;Q9Y241;C9JNU6;C9JAW5;A8MV81	7.19022	0.0235886	5.9199	3.9454	7.5366	11.359
CLN6	Ceroid-lipofuscinosis neuronal protein 6	Q9NWW5;B4DDH6;H3BUT1;H3BUV4;H3BTY4;H3BNF1;E7ESV1;H3BRN7	7.18895	0.0235991	8.1654	3.705	7.6392	9.2462
SSR4	Translocon-associated protein subunit delta	P51571;A6NLM8;H7C1C6	7.1716	0.023743	6.5619	3.809	9.1712	9.1443
SFXN4	Sideroflexin-4	Q6P4A7;E9PGB5;Q6P4A7-2;H7BYJ7;F2Z386	7.13182	0.024077	7.921	5.1408	9.2981	6.1674
GADD45A	Growth arrest and DNA damage-inducible protein GADD45 alpha	P24522;P24522-2	7.12705	0.0241174	3.8271	n. def.	n. def.	10.427
TUBB6	Tubulin beta-6 chain	Q9BUF5;B4DP54;B3KS31	7.04203	0.0248526	5.8089	5.584	6.9797	9.7955
ALG1	Chitobiosyldiphosphodolichol beta-mannosyltransferase	Q9BT22;B4DP08;Q6GMV1	7.03388	0.0249246	9.5927	8.0959	3.3246	7.1223
HAX1	HCLS1-associated protein X-1	O00165;O00165-2;O00165-3;O00165-5;E9PIQ7;Q5VYD6;O00165-4;O00165-6	7.01457	0.0250959	6.7009	4.364	7.8542	9.1392
EDEM3	ER degradation-enhancing alpha-mannosidase-like 3	Q9BZQ6;B7ZLZ2;H0Y498	6.90457	0.0261009	5.14	n. def.	3.2777	12.296
TUBA1C	Tubulin alpha-1C chain	F5H5D3;Q9BQE3;E9PGK3	6.7522	0.0275768	4.9818	4.7865	8.7557	8.4848
ARL10	ADP-ribosylation factor-like protein 10	Q8N8L6;H0Y8L6	6.68285	0.0282828	7.2664	4.7684	7.863	6.8336
IPO4	Importin-4	Q8TEX9-2;Q8TEX9;H0YN14;H0Y3R2;H0YMR4;H0YN07;H0YL92;H0YLV0;H0YKG5;H0YK93	6.65955	0.0285251	6.1661	5.1435	7.6887	7.6399
DNAJA1	DnaJ homolog subfamily A member 1	P31689;F5GZ88;B7Z5C0	6.63408	0.0287929	5.9054	5.4999	7.5473	7.5837
SLC25A19	Mitochondrial thiamine pyrophosphate carrier	Q9HC21;E9PF74	6.61878	0.0289552	2.9976	3.3219	10.938	9.2176
XPOT	Exportin-T	O43592;F8WDU6;F5GZM3;F5GYW6	6.59825	0.0291748	4.7787	5.0473	8.3162	8.2508
CDIPT	CDP-diacylglycerol--inositol 3-phosphatidyltransferase	O14735;B3KY94;H3BTV1;H3BUR9;C9J7H0;O14735-2	6.56968	0.0294839	7.5055	4.7356	7.839	6.1986
EMD	Emerin	P50402;Q5HY57;F8WEQ1	6.56337	0.0295526	8.2512	3.9596	6.8358	7.2069
SLC25A6	ADP/ATP translocase 3	P12236	6.55743	0.0296176	7.2257	4.9255	6.9641	7.1144
NUBP2	Cytosolic Fe-S cluster assembly factor NUBP2	Q9Y5Y2;H3BNF0;H3BNS4;H3BQR2;B7Z6P0;H3BMW1;H3BRK5;H3BRE1	6.52308	0.0299968	9.1777	1.5805	6.5259	8.8082
FAM127A	Protein FAM127A;Protein FAM127C	A6ZKI3;Q17RB0	6.50772	0.0301682	5.7929	3.2882	8.7472	8.2026
IFT46	Intraflagellar transport protein 46 homolog	Q9NQC8-2;Q9NQC8;E9PR06;E9PSB9;E9PRT0;E9PMR8;E9PKW0;E9PIM8	6.46255	0.0306796	5.0455	7.2749	7.9953	5.5345
FAM210A	Protein FAM210A	Q96ND0	6.45756	0.0307368	5.8594	n. def.	0.95328	12.56
AIG1	Androgen-induced gene 1 protein	Q9NVV5-2;E7ENG8;Q9NVV5-4;Q9NVV5-3;Q9NVV5;Q5T2H4;Q5T2H0;Q5T2H3	6.42713	0.0310882	5.9955	3.3821	n. def.	9.9038
TMEM126A	Transmembrane protein 126A	Q9H061;E9PI90;E9PI16;E9PIH8	6.4253	0.0311095	7.2784	3.4943	8.3296	6.5989
FIS1	Mitochondrial fission 1 protein	Q9Y3D6	6.42095	0.0311602	5.4982	2.7914	8.2772	9.117
TUBB4A	Tubulin beta-4A chain	P04350;B4DJ43;B4DFH6	6.41998	0.0311716	5.762	6.2435	4.8037	8.8707
TRIP13	Pachytene checkpoint protein 2 homolog	Q15645;H0YAL2;Q15645-2	6.39712	0.0314396	5.9308	4.2021	7.8791	7.5765
CAND2	Cullin-associated NEDD8-dissociated protein 2	O75155;O75155-2;F8WBB8;C9JH00	6.37193	0.0317386	5.5825	6.6508	6.7336	6.5208
GTPBP3	tRNA modification GTPase GTPBP3, mitochondrial	Q969Y2-2;A6NIG5;Q969Y2;Q969Y2-3;B7Z563	6.36977	0.0317643	4.9697	3.008	10.67	6.8314
MLLT11	Protein AF1q	Q13015	6.34125	0.0321073	7.4885	6.6354	4.7674	6.4737
ICMT	Protein-S-isoprenylcysteine O-methyltransferase	O60725;B3KS61	6.3393	0.0321309	4.6844	n. def.	7.9942	n. def.
SLC25A3	Phosphate carrier protein, mitochondrial	Q00325-2;Q00325;F8VVM2;F8VWQ0;F8VWR4;F8VZL5	6.2549	0.0331742	6.9097	4.3996	6.9431	6.7672
SRR	Serine racemase	Q9GZT4;I3L4B4;I3L3N0;I3L4W4;I3L4L3;Q3ZK31	6.1926	0.0339715	4.0693	n. def.	7.9049	6.6036
FANCD2	Fanconi anemia group D2 protein	Q9BXW9;Q9BXW9-2;Q9BXW9-3;H7BZJ7;Q9BXW9-4;H7BZ21;F8WE37	6.16055	0.0343909	5.5128	4.8773	7.1265	7.1256
FANCI	Fanconi anemia group I protein	Q9NVI1;Q9NVI1-1;Q9NVI1-2;H3BP78;F8W7R3;Q9NVI1-4;H3BMG4;H3BT54;H3BQE2;H3BN35;H3BS60	6.10687	0.0351079	5.2814	4.1745	7.6251	7.3465
CTSC	Dipeptidyl peptidase 1;Dipeptidyl peptidase 1 exclusion domain chain;Dipeptidyl peptidase 1 heavy chain;Dipeptidyl peptidase 1 light chain	P53634;F5HGG6;H0YCY8;P53634-3;P53634-2	6.06177	0.0357249	n. def.	1.0789	6.2744	10.832
SSR1	Translocon-associated protein subunit alpha	P43307;C9IZQ1;E9PAL7;C9J5W0;C9J3L8;F5H5Y2;P43307-2;C9JBX5;C9JY01	6.01017	0.0364472	6.2351	4.1581	6.7788	6.8687
DNAJA2	DnaJ homolog subfamily A member 2	O60884;H3BMW5;I3L320	5.96382	0.0371117	5.9884	5.4292	5.991	6.4467
HSD17B12	Estradiol 17-beta-dehydrogenase 12	Q53GQ0;E9PI21;Q96EA9	5.8392	0.0389749	7.5807	3.5643	5.8425	6.3693
GEMIN6	Gem-associated protein 6	Q8WXD5;B8ZZ85;B9A037	5.8325	0.0390783	n. def.	n. def.	8.7276	2.9374
TUBB2B	Tubulin beta-2B chain	Q9BVA1;F5H8C9	5.82453	0.0392018	4.356	4.1651	5.7922	8.9848
THTPA	Thiamine-triphosphatase	Q9BU02;G3V5Q5;G3V5B9;G3V4J3;H0YJU8	5.7429	0.040495	4.053	2.3489	5.4547	11.115
ARL1	ADP-ribosylation factor-like protein 1	P40616;B4DWW1;F8VYN9;B4DZG7;F8VP63;F8W1Z8;F8VP99	5.7012	0.0411762	4.757	3.4912	8.2727	6.2839
FASTKD1	FAST kinase domain-containing protein 1	Q53R41;C9JTP4;E7EW60;C9JMM4	5.69888	0.0412146	5.5254	5.4011	6.6509	5.2181
EIF2B2	Translation initiation factor eIF-2B subunit beta	P49770;G3V5E5;H0YJJ8;H0YK01	5.67312	0.0416429	7.9432	3.5614	5.4993	5.6886
RAB7L1	Ras-related protein Rab-7L1	O14966;O14966-2;Q13637;P57729;C9JE77;E9PL56	5.64633	0.0420944	3.0259	4.0246	9.8885	n. def.
ATPBD4	ATP-binding domain-containing protein 4	Q7L8W6;H0YND7;H0YNH5;Q7L8W6-2	5.61408	0.0426462	4.3562	3.1037	5.3267	9.6697
AASS	Alpha-aminoadipic semialdehyde synthase, mitochondrial;Lysine ketoglutarate reductase;Saccharopine dehydrogenase	Q9UDR5;F8WAH1;F8WE53	5.5643	0.0435155	9.8464	1.2822	n. def.	n. def.
NOM1	Nucleolar MIF4G domain-containing protein 1	Q5C9Z4	5.49075	0.0448409	4.8675	3.358	4.543	9.1945
BDH1	D-beta-hydroxybutyrate dehydrogenase, mitochondrial	Q02338;E9PCG9;C9K0G7;C9JQ90;C9JM78;H7C2W1;C9JEB9	5.4834	0.0449761	4.4817	7.8047	n. def.	4.1638
SEC61A1	Protein transport protein Sec61 subunit alpha isoform 1	B4DR61;P61619;P61619-3;C9JJV4;A6NIF9;F2Z2C7;A6NK38;H7C069;H7C1Q9;H7C287	5.47987	0.0450411	6.314	3.0169	6.1816	6.407
IPO11	Importin-11	Q9UI26-2;Q9UI26;F8WDV0;F5H4Y1;D6RJB1;H0Y8M5;D6RCN7;E7EMB7;D6RCQ2;F8WBN4	5.47535	0.0451247	5.6998	3.0383	6.6267	6.5366
RHBDD2	Rhomboid domain-containing protein 2	Q6NTF9;F5H8L2;Q9UDT1	5.3876	0.0467859	7.1315	3.6437	n. def.	n. def.
QIL1	Protein QIL1	Q5XKP0	5.3508	0.0475052	5.8437	3.5765	4.8684	7.1146
DNAJB2	DnaJ homolog subfamily B member 2	P25686;P25686-2;C9JXB9;C9JRD2;C9JX00;E7ETU0;C9J1G2	5.32325	0.0480529	5.6921	3.3492	4.1843	8.0674
VPS4A	Vacuolar protein sorting-associated protein 4A	Q9UN37;I3L4J1;O75351;I3L1J0	5.32257	0.0480664	3.8652	4.4485	5.0438	7.9328
PEX3	Peroxisomal biogenesis factor 3	P56589;Q7Z6V3	5.30297	0.0484611	7.1049	4.704	4.1	n. def.
TTC27	Tetratricopeptide repeat protein 27	Q6P3X3;C9JVS4;H7C3A3;F8WCH1	5.29945	0.0485323	6.3421	4.213	4.554	6.0887
TCP11L1	T-complex protein 11-like protein 1	Q9NUJ3;E9PJ55;E7EN41;E9PP52;H0YES4;E9PMB0	5.29135	0.0486968	6.4898	4.0929	n. def.	n. def.
C4orf49	Uncharacterized protein C4orf49	Q8TDB4	5.2912	0.0486999	n. def.	n. def.	5.3685	5.2139
WDR17	WD repeat-containing protein 17	Q8IZU2;E7EP77;E7ESC9;E7EQX0;H0YAG1;H0YAE4;Q8N797;E9PFA2	5.28615	0.0488028	8.1813	4.3264	4.2065	4.4304
ARMC6	Armadillo repeat-containing protein 6	Q6NXE6;Q6NXE6-2;B4E1N1;F5GYG2;F5H4P3;F5GWV0;F5GWK8;F5H2K4;F5H2X2;H0YH65;F5H052;F5H3X1;F5GZP0;F5H6J3;H0YGQ5;H0YGL0;F5H7V0	5.27237	0.0490852	7.5641	3.0027	n. def.	5.2503
CCDC47	Coiled-coil domain-containing protein 47	Q96A33;Q96A33-2	5.23965	0.0497637	5.8371	2.6977	5.5122	6.9116
CALM2	Calmodulin	H0Y7A7;E7ETZ0;P62158;E7EMB3;Q96HY3;G3V361;G3V479;G3V226;F8WBR5;P27482;P02585;C9J7T9	5.23618	0.0498364	9.9036	8.8819	1.074	1.0852
EIF2B5	Translation initiation factor eIF-2B subunit epsilon	Q13144;E9PC74;H0YGE6;C9JRD9;H7C2X0	5.20555	0.0504833	5.4777	3.8606	6.0914	5.3925
DDX20	Probable ATP-dependent RNA helicase DDX20	Q9UHI6;E9PJ60;B4DWV7	5.18652	0.0508905	3.6963	4.052	5.0417	7.9561
DNAJB6	DnaJ homolog subfamily B member 6	O75190;O75190-3;O75190-2;C9J2C4;B4DVN1;E9PH18;C9J2P2;B4DN73;F8WCZ4;C9JDX6;C9JDR7;C9JB42;C9JN01;Q8NHS0;Q8WWF6;Q7Z6W7	5.11092	0.0525498	5.9671	3.6339	5.5128	5.3299
AUP1	Ancient ubiquitous protein 1	Q9Y679;Q9Y679-2;G8JLM8;Q9Y679-3	5.10155	0.0527603	3.7797	4.0047	7.288	5.3338
MTR	Methionine synthase	Q99707;B7ZLW7;B4DST3;B1ANE3;B4DFV0	5.09127	0.0529924	5.2398	n. def.	6.2191	3.8149
ARF4	ADP-ribosylation factor 4	P18085;C9JAK5;C9JPM4	5.06235	0.0536518	5.5212	3.491	5.95	5.2872
SPTLC1	Serine palmitoyltransferase 1	O15269;O15269-2	5.05928	0.0537226	6.2541	2.8282	6.3379	4.8169
IGBP1	Immunoglobulin-binding protein 1	P78318	5.0578	0.0537565	n. def.	3.2419	n. def.	6.8737
TELO2	Telomere length regulation protein TEL2 homolog	Q9Y4R8;H3BRS3;E7EUD6;H3BU45	5.02485	0.0545224	5.1097	4.8184	4.8276	5.3437
IFT74	Intraflagellar transport protein 74 homolog	Q96LB3;Q8IUV3;Q96LB3-2;E5RH29;E5RIF0;E5RGX6;E5RJK3	5.00992	0.0548739	5.0253	6.7188	3.1518	5.1438
SLC25A21	Mitochondrial 2-oxodicarboxylate carrier	Q9BQT8;G3V4L5	5.00973	0.0548784	6.9025	4.0479	4.0788	n. def.
ATP2A2	Sarcoplasmic/endoplasmic reticulum calcium ATPase 2	P16615;P16615-3;P16615-2;P16615-5;P16615-4;H7C5W9;O14983;O14983-2;Q8N3X5;B3KY17;Q93084-5;Q93084-6;Q93084;Q93084-7;Q93084-3;Q93084-2;Q93084-4;F8VSH0;H3BVB2;H3BTW4	4.9792	0.0556063	4.2233	2.9604	5.8548	6.8783
C11orf83	UPF0723 protein C11orf83	Q6UW78	4.95003	0.056313	8.2522	4.4422	2.1557	n. def.
PTPMT1	Protein-tyrosine phosphatase mitochondrial 1	Q8WUK0;Q8WUK0-2;E9PQM0;E9PAT8	4.94093	0.056536	5.0661	2.3278	5.7726	6.5972
MON2	Protein MON2 homolog	B9EGP5;Q7Z3U7;Q7Z3U7-4;F8VWA6;Q7Z3U7-2;F8W1Z6;F8VZV1;Q7Z3U7-3;G8JL93;F8VQS2;F8VZV6;F8VZQ3	4.9378	0.0566127	4.7564	4.3084	5.648	5.0384
CISD3	CDGSH iron-sulfur domain-containing protein 3, mitochondrial	P0C7P0	4.88933	0.0578203	2.4485	3.024	10.298	3.7868
TIMM21	Mitochondrial import inner membrane translocase subunit Tim21	Q9BVV7	4.86433	0.0584558	2.4912	3.8927	7.4402	5.6332
ESYT2	Extended synaptotagmin-2	A0FGR8-2;H7BXI1;A0FGR8-6;A0FGR8;A0FGR8-4;C9JGI7;A0FGR8-5;F2Z3K9;A6NFV7	4.83462	0.0592221	5.8498	3.4278	5.3266	4.7343
IFT52	Intraflagellar transport protein 52 homolog	Q9Y366	4.76645	0.0610295	6.9589	3.7996	3.9248	4.3825
EIF2B1	Translation initiation factor eIF-2B subunit alpha	Q14232;B4DGX0;F5H0D0;H0YGG4	4.76422	0.0610896	6.343	2.9127	5.2383	4.5629
LTN1	E3 ubiquitin-protein ligase listerin	O94822;O94822-2	4.73923	0.0617705	5.0811	4.197	5.5352	4.1436
NME3	Nucleoside diphosphate kinase 3	Q13232;H3BPR2	4.7367	0.0618398	6.7559	3.2801	4.7004	4.2104
TIMM17B	Mitochondrial import inner membrane translocase subunit Tim17-B	O60830	4.7345	0.0619003	5.2234	2.5552	5.6522	5.5072
TTC26	Tetratricopeptide repeat protein 26	A0AVF1;F8W724;B7Z6R6;B7Z2T3;A0AVF1-2;Q96CU4;F8WEZ4	4.72767	0.0620883	4.8911	6.2388	3.7398	4.041
PXMP2	Peroxisomal membrane protein 2	Q9NR77;F5H4N4;F5GXM0	4.72715	0.0621028	8.077	3.1226	4.1715	3.5375
GEMIN4	Gem-associated protein 4	P57678;I3L2C7;I3L399;I3L4A4;I3L4M4;E7EN12;I3L1J7	4.72025	0.0622937	5.758	4.7769	4.3107	4.0354
ANKRD50	Ankyrin repeat domain-containing protein 50	Q9ULJ7;E9PDW0	4.7049	0.062721	4.5653	n. def.	4.8445	n. def.
TMX3	Protein disulfide-isomerase TMX3	Q96JJ7;F5H4F7;Q96JJ7-2;B4DIE3;H3BPB3;H3BVI1;H3BT89	4.6925	0.0630689	7.217	n. def.	2.168	n. def.
TTK	Dual specificity protein kinase TTK	P33981;P33981-2;D6RIC6;D6REX1;D6RF82;D6RFY1	4.6917	0.0630915	2.9913	n. def.	6.3921	n. def.
C1orf112	Uncharacterized protein C1orf112	Q9NSG2;Q9NSG2-2;Q9NSG2-3	4.65107	0.0642491	4.9679	n. def.	5.1661	3.8192
CHP	Calcium-binding protein p22	Q99653;H0YNG9;F5GX29;H0YKE7;H0YLY7;H0YLX1	4.64907	0.0643065	4.9239	2.8804	4.7297	6.0623
RPS27A	Ubiquitin-40S ribosomal protein S27a;Ubiquitin;40S ribosomal protein S27a	P62979	4.63302	0.0647716	3.1808	3.2229	7.0219	5.1065
UBE2G2	Ubiquitin-conjugating enzyme E2 G2	P60604;A6NMQ7;F8WDB1;F8WCB9	4.6223	0.0650848	5.2384	3.9729	3.6567	5.6212
IFT81	Intraflagellar transport protein 81 homolog	Q8WYA0;H0YHE2;Q8WYA0-3;F8W1J4;Q8WYA0-4;H0YIR4	4.60888	0.0654795	4.6806	5.7533	2.9106	5.091
HSD17B11	Estradiol 17-beta-dehydrogenase 11	Q8NBQ5;D6RCD0	4.58948	0.0660552	6.8882	4.2204	4.8547	2.3946
MAN1B1	Endoplasmic reticulum mannosyl-oligosaccharide 1,2-alpha-mannosidase	Q9UKM7;H0YG20;H0YGV7;B3KQC5	4.56775	0.0667075	n. def.	n. def.	5.3003	3.8352
TIMM23	Mitochondrial import inner membrane translocase subunit Tim23;Putative mitochondrial import inner membrane translocase subunit Tim23B	O14925;Q5SRD1;B1APJ0;E9PB91;C9JSY4;C9JV18;E7EP42;H0Y6X5	4.55178	0.0671923	5.201	4.0293	3.4824	5.4944
SLC25A11	Mitochondrial 2-oxoglutarate/malate carrier protein	Q02978;I3L1P8;F5GY65	4.54227	0.0674827	4.5795	2.0961	5.6878	5.8057
IPO8	Importin-8	O15397;O15397-2;H0YFL8;F5H244;F5GXT5;H0YH64;F5H292;F5H2I3	4.53433	0.0677269	3.8593	3.2561	6.625	4.3969
TTC19	Tetratricopeptide repeat protein 19, mitochondrial	Q6DKK2	4.5335	0.0677523	5.5942	3.4728	n. def.	n. def.
HEATR6	HEAT repeat-containing protein 6	Q6AI08;E7ESB9	4.51903	0.0682001	4.5528	2.9923	5.5637	4.9673
MMS19	MMS19 nucleotide excision repair protein homolog	Q96T76;F8W9Y2;Q96T76-5;H0Y746;Q96T76-7;Q5T454;H7C1W5;B0QZ77;E9PDQ4;F8WCH8;H0Y7V3;H7C0A9	4.50282	0.0687056	4.0448	2.6169	5.7231	5.6265
EIF2B3	Translation initiation factor eIF-2B subunit gamma	Q9NR50;Q9NR50-2;Q9NR50-3;H0Y580;Q5QP88	4.49418	0.0689775	5.2106	3.0857	4.3321	5.3483
NUCB2	Nucleobindin-2	P80303;P80303-2;E9PKG6;H0YEG8;H0YD18	4.49345	0.0690002	8.1922	0.79471	n. def.	n. def.
BZW1	Basic leucine zipper and W2 domain-containing protein 1	Q7L1Q6-3;Q7L1Q6-4;Q7L1Q6;Q7L1Q6-2;C9IZ80;C9JFN4;H0Y503;C9JWF5;C9J188;C9JV57	4.4562	0.0701872	5.3572	2.9012	4.8894	4.677
C20orf4	Uncharacterized protein C20orf4	A2A2Q9;Q9Y312	4.45427	0.0702492	5.6826	3.9476	2.9052	5.2817
EIF2B4	Translation initiation factor eIF-2B subunit delta	Q9UI10;E7ERK9;F8W8L6	4.4492	0.070413	5.3691	4.0729	4.9687	3.3861
SSR3	Translocon-associated protein subunit gamma	B4E2P2;Q9UNL2;C9JA28;C9J365	4.43778	0.0707837	5.5978	2.445	4.3013	5.407
AGPAT6	Glycerol-3-phosphate acyltransferase 4	Q86UL3;E5RHA6;E5RIA1	4.4065	0.071811	6.9977	n. def.	3.6891	2.5327
TECR	Trans-2,3-enoyl-CoA reductase	Q9NZ01;B3KSQ1;Q9NZ01-2	4.39583	0.0721659	3.1245	2.7875	5.3986	6.2727
IRAK1	Interleukin-1 receptor-associated kinase 1	P51617;D3YTB5;P51617-3;P51617-2;P51617-4;H7C224;F8WAB6;H7C2I6;H7C1F0;H7C3C1;H7C3G8;P51955;P51955-4;B4DZU0;P51955-2;P51955-3	4.38772	0.0724366	3.9022	1.6989	5.4276	6.5222
ASPH	Aspartyl/asparaginyl beta-hydroxylase	Q12797;F5H667;F8W7A9;E5RHK2;E5RG56;Q12797-2;Q8TB28;Q9H291;B7ZM95;B4DIC9;Q6NXR7;E5RG29;Q12797-3;Q12797-4;G3XAN5	4.37743	0.0727828	4.2241	2.947	5.0265	5.3121
C16orf58	UPF0420 protein C16orf58	Q96GQ5;H3BSM7;H3BR29;E7EP97;B4DJP2;Q96GQ5-2;I3L2V0	4.3716	0.0729795	5.9945	2.7487	n. def.	n. def.
NUP93	Nuclear pore complex protein Nup93	Q8N1F7;H3BVG0;Q8N1F7-2;H3BPA9;H3BM93;H3BRI8;H3BV11;H3BP95;H3BNN5;H3BMX0;H3BVE2;H3BRD9;H3BV15;H3BNG7	4.37043	0.0730193	4.6946	3.1654	4.1801	5.4416
SCO2	Protein SCO2 homolog, mitochondrial	O43819;C9JBU1	4.3581	0.073438	7.0385	3.6895	3.7515	2.9529
SUCLA2	Succinyl-CoA ligase [ADP-forming] subunit beta, mitochondrial	Q9P2R7;Q9P2R7-2;F5GXC8;Q5T9Q5;F5H5G8;F5H5Q7;Q5T9Q8	4.34657	0.0738322	5.3901	3.055	5.7534	3.1878
HEATR3	HEAT repeat-containing protein 3	Q7Z4Q2;B7WNW7;Q7Z4Q2-2;Q7Z4Q2-3	4.34075	0.0740325	3.5452	3.2039	5.5747	5.0392
LPCAT1	Lysophosphatidylcholine acyltransferase 1	Q8NF37	4.33245	0.0743191	4.6248	3.2119	5.0428	4.4503
CEPT1	Choline/ethanolaminephosphotransferase 1	Q9Y6K0;F5GZZ1	4.32153	0.0746984	4.0873	4.551	3.0796	5.5682
IPO13	Importin-13	O94829;Q5T4X2	4.3042	0.0753049	4.9793	3.5574	3.4292	5.2509
RPL38	60S ribosomal protein L38	P63173	4.2984	0.0755093	4.8315	2.1107	5.0378	5.2136
DNAJB11	DnaJ homolog subfamily B member 11	Q9UBS4;H7C2Y5	4.27618	0.0762992	4.9059	3.0697	3.4538	5.6753
CDS2	Phosphatidate cytidylyltransferase 2	O95674;E7EQ83;F6VWC5	4.26835	0.0765798	n. def.	n. def.	4.6728	3.8639
NUBPL	Iron-sulfur protein NUBPL	Q8TB37;B4DWB0;Q8TB37-2;F8W061;H0YHR7;F8W0A2;F8VZR8;F8VP02	4.25175	0.0771794	4.8097	n. def.	3.6938	n. def.
ATXN10	Ataxin-10	Q9UBB4;Q9UBB4-2;E7ESH8;B1AHE4;B1AHE3;H0Y7N2	4.23812	0.0776759	4.7835	2.6888	4.0378	5.4424
CBWD2	COBW domain-containing protein 2;COBW domain-containing protein 1;COBW domain-containing protein 6;COBW domain-containing protein 3;COBW domain-containing protein 5;Putative COBW domain-containing protein 7	Q8IUF1;Q9BRT8;Q4V339;Q5JTY5;Q5RIA9;C9J3G2;Q9BRT8-3;B4DNG9;F5H3X4;F8WEG4;Q9BRT8-2;F5GXH9;Q5RIB0;Q4V338;Q5RIB3;C9JGY1;E7ETY5;F5H4S5;Q5RIA9-3;F2Z2T4;A6NM15;Q4V340;H0Y5V3;E7EUZ7;F8WEU0;A6NE75;C9JHE4;F6SYN1;Q6NVZ8;H0Y857;E9PFE9;C9J0I3;E9PG27;F8VVD2;F2Z3H7;H0Y601;Q5RIB5;Q9BRT8-4;Q4V342;Q5RIA9-2;H0Y6V8;Q5JTY0;Q5RIB1;Q5RIB2	4.2343	0.077816	4.595	n. def.	n. def.	3.8736
SDF2L1	Stromal cell-derived factor 2-like protein 1	Q9HCN8	4.23287	0.0778683	5.4451	3.1389	4.0672	4.2803
DNAJC12	DnaJ homolog subfamily C member 12	Q9UKB3;Q9UKB3-2	4.22855	0.0780272	6.5174	2.7186	3.337	4.3412
ANKRD13A	Ankyrin repeat domain-containing protein 13A	Q8IZ07;E9PGV0;H0YIN8;B3KMT9;F8VXL4;F8VZZ3;B3KT78;F8VWA1;Q6ZTN6-3;Q6ZTN6;Q6ZTN6-2	4.1963	0.0792254	7.3039	2.6189	2.1586	4.7038
DHRS7B	Dehydrogenase/reductase SDR family member 7B	H0Y2T3;Q6IAN0	4.19123	0.0794161	3.5025	2.6336	5.4927	5.1361
NUP43	Nucleoporin Nup43	Q8NFH3;B4E2F0	4.17775	0.0799252	n. def.	3.3911	n. def.	4.9644
SLC39A7	Zinc transporter SLC39A7	Q92504;F5H0B5;E7ESG6;A2AAT0	4.1759	0.0799954	n. def.	n. def.	2.9616	5.3902
AIFM1	Apoptosis-inducing factor 1, mitochondrial	O95831;O95831-3;O95831-2;O95831-4;E9PMA0;Q1L6K4;Q2QKE4	4.17497	0.0800305	3.4456	3.0814	5.0622	5.1107
CCDC56	Coiled-coil domain-containing protein 56	Q9Y2R0	4.17363	0.0800818	4.5374	2.7728	4.3281	5.0562
RARS2	Probable arginine--tRNA ligase, mitochondrial	Q5T160;H0Y450;Q5T161	4.17165	0.0801569	4.1856	4.1577	n. def.	n. def.
FAM96B	Mitotic spindle-associated MMXD complex subunit MIP18	Q9Y3D0;H3BNV7	4.10593	0.082709	5.1366	2.4101	3.222	5.655
RTTN	Rotatin	Q86VV8;Q86VV8-3;C9JTR3;Q86VV8-4;Q86VV8-2	4.09778	0.0830326	3.1021	1.9336	8.086	3.2694
TNPO2	Transportin-2	Q4LE60;O14787-2;O14787;F5H8J7;E7EM99	4.0794	0.0837679	4.9083	3.5599	4.3229	3.5265
SLC38A1	Sodium-coupled neutral amino acid transporter 1	F8VX04;Q9H2H9;F8VX12	4.07825	0.0838142	3.8349	n. def.	4.3216	n. def.
CNP	2,3-cyclic-nucleotide 3-phosphodiesterase	P09543;P09543-2;F8W7I0;C9K0L8	4.06717	0.0842618	4.3721	3.3321	4.4614	4.1031
PPP6R1	Serine/threonine-protein phosphatase 6 regulatory subunit 1	Q9UPN7;B4DLT9	4.06142	0.0844953	3.5625	2.6821	6.4485	3.5526
FAR1	Fatty acyl-CoA reductase 1	Q8WVX9;E7ETC1;E9PNW8;E9PPB8	4.04435	0.0851936	5.4105	2.6782	n. def.	n. def.
SSBIP1	SOSS complex subunit C	Q9NRY2;Q9NRY2-2	4.0291	0.0858235	6.0763	1.9819	n. def.	n. def.
COX11	Cytochrome c oxidase assembly protein COX11, mitochondrial	Q9Y6N1;I3L220;B4DI26;I3L4E7	4.0214	0.0861437	3.472	n. def.	4.7221	3.8701
MSH6	DNA mismatch repair protein Msh6	P52701;B4DF41;F5H2F9;P52701-2;F5H769;F5H3S1;E7ER38;F8WAX8;C9J7Y7;C9J8Y8;C9JH55;F8W7G9	3.98307	0.0877603	4.589	2.8392	4.4461	4.058
SPNS1	Protein spinster homolog 1	H3BMF4;Q9H2V7;Q9H2V7-2;Q9H2V7-3;H3BR82;Q9H2V7-5;H3BT44;Q9H2V7-4;H3BPQ9	3.96533	0.0885216	n. def.	2.2201	4.1155	5.5604
TMEM126B	Transmembrane protein 126B	Q8IUX1;Q8IUX1-4;Q8IUX1-2;Q8IUX1-5;Q8IUX1-3;H0YD74;E9PKZ7;E9PJQ6;E9PKZ9;H0YEG5	3.93072	0.0900309	3.3321	3.4899	4.9392	3.9617
AGK	Acylglycerol kinase, mitochondrial	Q53H12;E9PC15;E9PG39;Q53H12-2;F8WDD1	3.91375	0.090783	3.7708	3.0728	4.957	3.8544
TTI1	TELO2-interacting protein 1 homolog	O43156	3.90645	0.091109	2.3888	3.8934	5.3512	3.9924
PELO	Protein pelota homolog	Q9BRX2	3.90075	0.0913644	6.6489	4.4547	2.5641	1.9353
LPGAT1	Acyl-CoA:lysophosphatidylglycerol acyltransferase 1	Q92604	3.88875	0.0919053	5.4543	n. def.	2.3232	n. def.
ANAPC7	Anaphase-promoting complex subunit 7	Q9UJX3;Q9UJX3-2;F8VZ62;F8VYX8;F8VVT8;F8VQY8;F8VVU6;H0YIW2;H0YIX7	3.87945	0.0923272	3.9855	3.7734	n. def.	n. def.
GGT7	Gamma-glutamyltransferase 7;Gamma-glutamyltransferase 7 heavy chain;Gamma-glutamyltransferase 7 light chain	Q9UJ14;Q9UJ14-5;Q9UJ14-4	3.8761	0.0924798	n. def.	3.8761	n. def.	n. def.
PARS2	Probable proline--tRNA ligase, mitochondrial	Q7L3T8	3.8742	0.0925665	4.2021	3.5463	n. def.	n. def.
HSPB1	Heat shock protein beta-1	P04792;B4DL87;C9J3N8	3.86325	0.0930681	2.6678	1.628	5.1557	6.0015
TMEM165	Transmembrane protein 165	Q9HC07;B4DHW1;D6RD79;D6RBL0	3.85595	0.0934044	4.6786	3.0333	n. def.	n. def.
TIMM44	Mitochondrial import inner membrane translocase subunit TIM44	O43615	3.83795	0.0942402	4.0695	1.8924	3.8691	5.5208
CHCHD4	Mitochondrial intermembrane space import and assembly protein 40	Q8N4Q1-2;Q8N4Q1	3.82525	0.0948356	5.0048	2.546	3.8659	3.8843
MSI1	RNA-binding protein Musashi homolog 1	O43347;H0YHB7	3.81235	0.0954453	n. def.	n. def.	3.1729	4.4518
ACOT8	Acyl-coenzyme A thioesterase 8	O14734;A6NDT2;H7C5A7;E9PJN0;E9PRD4;E9PIS4;G5E995;E9PMC4;Q9BR14;H0Y698	3.80985	0.095564	3.5437	1.946	5.6295	4.1202
PGRMC1	Membrane-associated progesterone receptor component 1	O00264;B7Z1L3	3.80468	0.0958104	4.9981	2.0555	4.0404	4.1247
PCNA	Proliferating cell nuclear antigen	P12004	3.75975	0.0979831	5.0344	2.1418	3.5426	4.3202
MAGED1	Melanoma-associated antigen D1	Q9Y5V3-2;Q9Y5V3	3.75455	0.0982386	3.486	2.2751	5.7109	3.5462
AFG3L2	AFG3-like protein 2	Q8TA92;Q9Y4W6;B7Z651	3.7261	0.0996514	4.6697	2.2674	4.2516	3.7157
CDC45	Cell division control protein 45 homolog	E9PDH7;O75419;O75419-2;C9K087	3.7242	0.0997467	3.4905	n. def.	n. def.	3.9579
YBEY	rRNA maturation factor homolog	P58557;P58557-2;P58557-3;P58557-4	3.706	0.100665	3.1354	n. def.	3.833	4.1496
CIAO1	Probable cytosolic iron-sulfur protein assembly protein CIAO1	O76071	3.70257	0.100839	4.7611	2.0056	3.9453	4.0983
SDF2	Stromal cell-derived factor 2	Q99470	3.68725	0.101622	4.5259	2.8486	n. def.	n. def.
TNPO1	Transportin-1	Q92973;Q92973-2;Q92973-3;E5RI07;E7EW37;B4DSC0	3.68138	0.101925	3.958	2.9878	4.0325	3.7472
HEATR1	HEAT repeat-containing protein 1	Q9H583;Q5T3Q7;Q6P664	3.6704	0.102493	3.8498	3.222	3.7309	3.8789
PASK	PAS domain-containing serine/threonine-protein kinase	Q96RG2-2;Q96RG2;G5E9F1;F5GYW7;B7Z7V7	3.6502	0.103548	3.0087	n. def.	4.2917	n. def.
PIGX	Phosphatidylinositol-glycan biosynthesis class X protein	H0Y2P9;Q8TBF5-2;Q8TBF5;H7C0F2;A8MSL3;C9JLT7;C9JFU3;C9JF71;F8WEJ3;H7C081;B4DFZ9	3.64525	0.103809	3.1507	4.1398	n. def.	n. def.
DDB1	DNA damage-binding protein 1	Q16531;F5GY55;B4DZP5;B4DG00;F5H2L3;F5H238;F5H6C5;F5H581;F5H4N9;F5H775;F5H0Y5;F5GZY8;F5GWI0;F5GZ34;F8WF81;F5H7A0;F5GYG8;F5H198	3.6406	0.104055	3.9904	2.4971	4.0336	4.0413
TBC1D9B	TBC1 domain family member 9B	Q66K14;Q66K14-2;G3V133;F5H6M5;F5H5B8;H0YB08;Q6ZT07;H0YB58;E5RIN2	3.63937	0.10412	3.0104	n. def.	4.3448	3.5629
TUBB3	Tubulin beta-3 chain	Q13509;A8K854;G3V2A3	3.60643	0.105884	1.8096	4.2394	4.3572	4.0195
TAF9	Adenylate kinase isoenzyme 6	Q9Y3D8;Q9Y3D8-2;D6RDH4	3.5778	0.107447	3.5778	n. def.	n. def.	n. def.
NUP205	Nuclear pore complex protein Nup205	Q92621;F8WCW4;F2Z2D0;E7ET25	3.57715	0.107483	3.8862	3.1428	3.9179	3.3617
SEC61B	Protein transport protein Sec61 subunit beta	P60468	3.57348	0.107686	3.9214	1.7902	3.9529	4.6294
SLC25A30	Kidney mitochondrial carrier protein 1	Q5SVS4;F5H8H8;B3KTE8;E5RIW6	3.56798	0.10799	6.7848	n. def.	0.35115	n. def.
EARS2	Probable glutamate--tRNA ligase, mitochondrial	Q5JPH6;H3BRF5;H3BTB7	3.55325	0.108811	n. def.	2.7176	n. def.	4.3889
ATP1A1	Sodium/potassium-transporting ATPase subunit alpha-1	F5H3A1;P05023;B7Z3U6;P05023-2;H7BXX5;P50993;B1AKY9;B4DIQ8;H0Y7C1;Q13733;Q5TC01;P20648;Q5TC02;E9PRA5;B4DHD7;E9PHR6;Q5TC05	3.54035	0.109537	3.3569	2.4911	3.9957	4.3177
WDR73	WD repeat-containing protein 73	Q6P4I2;H0YMT3;H0YLH0;H0YMX2	3.52515	0.110399	4.7363	2.314	n. def.	n. def.
RPL10A	60S ribosomal protein L10a	P62906	3.5144	0.111015	3.2718	2.5132	4.3193	3.9533
NUP85	Nuclear pore complex protein Nup85	Q9BW27;B4DMQ3;B4DPW1;F5H0W7;F5H0B4	3.49835	0.111942	3.957	3.0397	n. def.	n. def.
FASTKD5	FAST kinase domain-containing protein 5	Q7L8L6	3.462	0.114077	3.0031	3.9209	n. def.	n. def.
C12orf23	UPF0444 transmembrane protein C12orf23	Q8WUH6	3.45873	0.114272	4.7867	2.3369	3.2526	n. def.
PTDSS1	Phosphatidylserine synthase 1	P48651;Q9BUQ5;B4DE85	3.44683	0.114984	3.6718	2.5082	3.922	3.6853
INTS3	Integrator complex subunit 3	Q68E01;Q68E01-2;Q68E01-3;Q68E01-4;H0Y8Z1	3.4321	0.115873	n. def.	n. def.	3.4321	n. def.
ACADSB	Short/branched chain specific acyl-CoA dehydrogenase, mitochondrial	P45954;B4DQ51	3.41825	0.116717	n. def.	n. def.	3.3468	3.4897
EXOC2	Exocyst complex component 2	Q96KP1;G8JLK9	3.41505	0.116913	n. def.	n. def.	2.5839	4.2462
SLC35E1	Solute carrier family 35 member E1	Q96K37;H7C1I0;Q96K37-2;C9JK45	3.4147	0.116934	3.759	3.0704	n. def.	n. def.
PSEN1	Presenilin-1;Presenilin-1 NTF subunit;Presenilin-1 CTF subunit;Presenilin-1 CTF12	P49768;P49768-2;E7ES96;P49768-7	3.4095	0.117254	3.6176	1.9538	3.8829	4.1837
SCO1	Protein SCO1 homolog, mitochondrial	O75880	3.3763	0.119321	n. def.	n. def.	4.0924	2.6602
QPCTL	Glutaminyl-peptide cyclotransferase-like protein	Q9NXS2	3.37613	0.119331	3.2513	1.885	n. def.	4.9921
CDKAL1	Threonylcarbamoyladenosine tRNA methylthiotransferase	Q5VV42;Q5VV42-2;Q5VV42-3	3.373	0.119529	4.0059	2.7401	n. def.	n. def.
SLC6A15	Sodium-dependent neutral amino acid transporter B(0)AT2;Transporter	Q9H2J7;B7Z2P7;Q9H2J7-2;F8VSG1;F8VZC8;E7EQP6;F8VX16	3.3713	0.119636	2.7395	2.0215	n. def.	5.3529
RNF5	E3 ubiquitin-protein ligase RNF5	E7EM95;Q99942;E9PN08;Q96GF1;A9X3U0;B4DMD6	3.33085	0.122226	n. def.	2.4857	4.176	n. def.
COX15	Cytochrome c oxidase assembly protein COX15 homolog	Q7KZN9;Q7KZN9-2	3.32663	0.1225	5.0143	2.8489	2.1167	n. def.
RPL23	60S ribosomal protein L23	P62829;C9JD32;B9ZVP7	3.3186	0.123024	2.8228	1.6632	4.3689	4.4195
HLA-C	HLA class I histocompatibility antigen, Cw-7 alpha chain;HLA class I histocompatibility antigen, Cw-1 alpha chain	F5GXA6;A2AEA4;A2AEA2;P10321;F8VZB9;A2ABE7;A2ABE6;A2ABE5;O19617;P30499;H0Y6Q7;E9PIT7;B0UXQ0;P10314;P30512;E9PNV0;A2BDY9;B0UXQ1;H0Y7F5;H0Y777;H0Y7C7;E9PQE4;E9PM73;E9PRQ9;F8W9Z8;P30456;Q09160;F8VPX3;F8VZP0;E9PL14;E9PLQ4	3.3155	0.123227	4.4019	2.2291	n. def.	n. def.
COX16	Cytochrome c oxidase assembly protein COX16 homolog, mitochondrial	Q9P0S2;G3V2U5	3.31493	0.123264	3.1695	3.4562	3.3191	n. def.
IRS4	Insulin receptor substrate 4	O14654;H3BTC1	3.31033	0.123567	2.7232	2.5068	4.5533	3.458
AKAP8L	A-kinase anchor protein 8-like	Q9ULX6	3.30665	0.123809	3.6753	2.7479	3.6936	3.1098
DNAJB12	DnaJ homolog subfamily B member 12	Q9NXW2-2;Q9NXW2	3.30465	0.123941	3.628	2.9813	n. def.	n. def.
ORMDL3	ORM1-like protein 3	Q8N138;Q8N138-4	3.30287	0.124059	n. def.	1.8205	3.6027	4.4854
ADCK3;CABC1	Chaperone activity of bc1 complex-like, mitochondrial	Q8NI60;Q5T7A4;Q8NI60-3;Q5T7A2;B4DED1;Q8NI60-4;E7EVZ8;Q8NI60-2	3.30227	0.124098	4.9192	2.2927	3.5222	2.475
ALDH1L2	Mitochondrial 10-formyltetrahydrofolate dehydrogenase	Q3SY69;Q3SY69-3;Q3SY69-2;H0YHN9;REV__Q14005;REV__Q14005-2;REV__H3BVH5;REV__F8W7Z5;REV__G8JLB7;REV__F8W981;REV__Q14005-3;REV__H0YLH9	3.29073	0.124865	5.2753	2.0507	2.5353	3.3016
RPL3	60S ribosomal protein L3	P39023;G5E9G0;H7C422;B5MCW2;H7C3M2;F8WCR1;Q92901	3.2786	0.125677	3.5023	2.4471	4.4468	2.7182
RPL21	60S ribosomal protein L21	P46778;G3V1B3	3.2756	0.125878	3.2578	2.5	4.069	n. def.
QSOX2	Sulfhydryl oxidase 2	Q6ZRP7;F8W6U6;H0Y430	3.27145	0.126158	2.9791	2.0949	4.8342	3.1776
RCN1	Reticulocalbin-1	Q15293;B7Z1M1;E9PJD5;E9PNT6;E9PP27	3.2693	0.126304	4.5327	2.2517	2.7534	3.5394
SLC25A4	ADP/ATP translocase 1	P12235	3.25827	0.127053	4.3738	2.1055	3.2955	n. def.
SUCLG1	Succinyl-CoA ligase [ADP/GDP-forming] subunit alpha, mitochondrial	P53597;H7C233	3.25373	0.127363	3.7699	1.724	4.3238	3.1972
CECR5	Cat eye syndrome critical region protein 5	Q9BXW7;Q9BXW7-2;A8MYZ9	3.2502	0.127604	3.3223	2.1431	3.0732	4.4622
TFB2M	Dimethyladenosine transferase 2, mitochondrial	Q9H5Q4;F5H7M4	3.24257	0.128128	6.7009	n. def.	2.099	0.92782
CMYA5	Cardiomyopathy-associated protein 5	Q8N3K9	3.2359	0.128589	n. def.	n. def.	n. def.	3.2359
SLC25A40	Solute carrier family 25 member 40	Q8TBP6	3.23295	0.128793	1.6089	2.1907	6.8929	2.2393
COX7B	Cytochrome c oxidase subunit 7B, mitochondrial	P24311	3.23205	0.128856	3.6437	2.8204	n. def.	n. def.
TIMMDC1	Translocase of inner mitochondrial membrane domain-containing protein 1	Q9NPL8;C9JU35;G3XA94;C9JR82;F8WC42;F8WB00;F8WAU6;H7C5U1	3.2312	0.128915	3.9317	3.1609	2.8195	3.0127
USMG5	Up-regulated during skeletal muscle growth protein 5	Q96IX5	3.22945	0.129036	3.9209	1.9023	3.5522	3.5424
MAPK14	Mitogen-activated protein kinase 14	Q16539;Q16539-2;B4E0K5;Q16539-4;Q16539-3;B5TY33;E7EX54;H7C4E2	3.22785	0.129148	n. def.	n. def.	3.772	2.6837
GPN3	GPN-loop GTPase 3	Q9UHW5-2;Q9UHW5;F5H759;F8W1F4;H0YHZ5;H0YI19	3.2274	0.129179	n. def.	3.3628	3.092	n. def.
EXOC6	Exocyst complex component 6	Q8TAG9;E7EW84;F2Z2Q3;E9PHI3;F2Z3K0;B1AP46	3.22107	0.129621	1.9868	1.0255	n. def.	6.6509
XPO1	Exportin-1	O14980;C9JKM9;C9J673;C9JV99;C9JQ02;C9IZS4;F8WF71;C9IYM2;H7BZC5;C9JF49	3.22072	0.129645	2.852	2.1278	3.9467	3.9564
NOTCH2	Neurogenic locus notch homolog protein 2;Notch 2 extracellular truncation;Notch 2 intracellular domain	Q04721;D2WEZ3;Q7Z3S9-3;H7BYY6;E9PLD5;F8WA92;Q7Z3S9;Q7Z3S9-2	3.21837	0.12981	5.2649	2.4699	1.9203	n. def.
DICER1	Endoribonuclease Dicer	Q9UPY3;Q9UPY3-2;B3KRG4;H0YJZ6	3.21055	0.130359	3.5719	2.7811	3.3597	3.1295
BTAF1	TATA-binding protein-associated factor 172	O14981;Q59HB6;B4E0W6	3.20368	0.130844	4.408	2.2459	3.4201	2.7407
MLF2	Myeloid leukemia factor 2	Q15773;F5H0Y3;F5H800;F5H7L5	3.19333	0.131578	1.7102	n. def.	3.94	3.9298
ARFGEF1	Brefeldin A-inhibited guanine nucleotide-exchange protein 1	Q9Y6D6;E5RIF2;E5RHL7;E5RJB2;E5RHZ1;E5RJN9	3.19183	0.131686	2.705	2.6976	3.557	3.8077
AP2S1	AP-2 complex subunit sigma	P53680;P53680-2	3.18228	0.132369	3.2608	1.8031	3.72	3.9452
TMEM55B	Transmembrane protein 55B	Q86T03-2;Q86T03;G3V5T5;H0YJ90;G3V3P3	3.1699	0.133261	3.1699	n. def.	n. def.	n. def.
CLPB	Caseinolytic peptidase B protein homolog	Q9H078-2;Q9H078;H0YGM0;E7EWN6;F8W7P6;B4DXW4;Q7Z777;F5GX99;H0YFF5;F5H7A5;F5H392	3.1556	0.134302	2.8967	2.6486	3.0878	3.9893
RPL12	60S ribosomal protein L12	P30050;P30050-2	3.15388	0.134428	3.3633	2.0831	4.0026	3.1665
SLC7A5	Large neutral amino acids transporter small subunit 1	Q01650;Q92536;Q9UM01;B4DVT0;G3V4Z6;H0YJ95	3.14482	0.135093	4.0608	1.5496	3.1974	3.7715
UNC45A	Protein unc-45 homolog A	Q9H3U1-2;Q9H3U1;Q9H3U1-3	3.14355	0.135187	3.1298	1.8895	3.8517	3.7032
C7orf44	Uncharacterized protein C7orf44	Q9GZY4;C9JA07;C9J6J1	3.1358	0.13576	n. def.	2.0367	4.2349	n. def.
RPL18A	60S ribosomal protein L18a	Q02543;B4DM74	3.1351	0.135812	3.2869	2.7432	3.6591	2.8512
DNAJC7	DnaJ homolog subfamily C member 7	Q99615;Q7Z784	3.1343	0.135871	4.1436	2.2266	2.8299	3.3371
UCK2	Uridine-cytidine kinase 2	Q9BZX2;B4DGD3;Q9BZX2-2;Q5JT09;Q9HA47;Q5JT10	3.134	0.135894	3.0575	3.0729	3.4318	2.9738
GALK1	Galactokinase	P51570;A6NJD0	3.13067	0.136141	n. def.	1.0191	3.7593	4.6136
DHCR7	7-dehydrocholesterol reductase	Q9UBM7;B4E1K5;E9PM00;E9PMT8;E9PJ54;H0YE57;E9PIP9;E9PQ71;E9PRL8;E9PLZ2	3.129	0.136265	3.7576	2.1213	2.9216	3.7155
EXOC7	Exocyst complex component 7	Q9UPT5;Q9UPT5-6;Q9UPT5-1;Q9UPT5-5;Q9UPT5-2;F5H1P1;F8W6Q7;Q9UPT5-4;B5MCY9;C9JME6	3.12455	0.136597	n. def.	n. def.	2.6175	3.6316
PPP6C	Serine/threonine-protein phosphatase 6 catalytic subunit	O00743;O00743-3;O00743-2;B7Z3E2;Q5T1S7	3.10865	0.137792	3.5021	2.0478	3.7382	3.1465
RPL7A	60S ribosomal protein L7a	P62424;Q5T8U3;Q5T8U2	3.10343	0.138187	2.785	2.1649	4.4136	3.0502
IFT20	Intraflagellar transport protein 20 homolog	Q8IY31-2;Q8IY31;Q8IY31-3	3.10265	0.138246	4.1005	2.1048	n. def.	n. def.
CTSB	Cathepsin B;Cathepsin B light chain;Cathepsin B heavy chain	P07858;F5H2P9;B4DMY4;E9PQM1;E9PSG5;E9PLY3;E9PHZ5;E9PNL5;E9PKQ7;E9PKD0;E9PCB3;E9PJ67;E9PR54;E9PS78;E9PL32	3.0976	0.13863	n. def.	n. def.	2.672	3.5232
ATP6V1H	V-type proton ATPase subunit H	Q9UI12;Q9UI12-2;G3V126;E5RFZ9;E5RG90;E5RHH0;E5RG49;H0YB41;E5RJG1;E5RK31	3.0861	0.139509	4.3961	1.7761	n. def.	n. def.
FAF2	FAS-associated factor 2	Q96CS3;B4E2M8;D6RBG6	3.08515	0.139582	3.37	2.4014	3.1319	3.4373
ZNF761	Zinc finger protein 761;Zinc finger protein 765;Zinc finger protein 91;Zinc finger protein 845;Zinc finger protein 808;Zinc finger protein 62 homolog;Zinc finger protein 167;Zinc finger protein 28;Zinc finger protein 816;Zinc finger protein 860;Zinc finger protein 813;Zinc finger protein 599;Zinc finger protein 468;Zinc finger protein 320;Zinc finger protein 888;Zinc finger and SCAN domain-contai…	Q86XN6;Q86XN6-2;Q86XN6-3;Q7L2R6;Q05481;Q05481-2;Q96IR2;Q8N4W9;Q8NB50;Q8N4W9-2;Q9P0L1;P17035;P17035-2;Q0VGE8;A6NHJ4;Q6ZN06;I3L1Y6;Q96NL3;H7BYI5;F5GZM6;Q5VIY5;A2RRD8;P0CJ79;Q9Y5A6;Q5VIY5-2;Q9NV72;B4DX96;Q8NCK3;H0YNQ0;Q96N58;B4DSE6;H7BYI4;H7BYK8;H7BXQ5;Q8N782;Q9H963;D6RF03	3.07805	0.140128	4.0778	2.0783	n. def.	n. def.
ATM	Serine-protein kinase ATM	Q13315;E9PIN0;H0YCK8;E9PIQ5;H0YCZ1;E9PRG7;H0YDU7;E7EV38;H0YEC6	3.07595	0.140291	3.5664	2.7929	4.0157	1.9288
USP34	Ubiquitin carboxyl-terminal hydrolase 34;Ubiquitin carboxyl-terminal hydrolase	Q70CQ2;Q70CQ2-2;B9ZVR8;Q70CQ2-3;C9JV64;H7C183;H7C150	3.07545	0.140329	n. def.	2.2423	3.9086	n. def.
RPL32	60S ribosomal protein L32	F8W727;P62910;D3YTB1;D3YTI8	3.07317	0.140505	3.3202	2.3943	3.3477	3.2305
RPL13A	60S ribosomal protein L13a	P40429;B4DNC8;Q6NVV1	3.06917	0.140816	3.1944	2.4057	3.8915	2.7851
MOGS	Mannosyl-oligosaccharide glucosidase	Q13724;F5H6D0;C9J8D4;C9JDQ1;B8ZZE2	3.06033	0.141505	3.9124	2.1302	2.8069	3.3918
TMEM177	Transmembrane protein 177	Q53S58;E7ET22;C9J6F8;B8ZZT5	3.05485	0.141934	4.494	1.6157	n. def.	n. def.
RPL37A	60S ribosomal protein L37a	P61513;E9PEL3;C9J4Z3;G5E9R3;A6NKH3	3.04842	0.142439	3.2618	1.7755	3.6017	3.5547
RPL35A	60S ribosomal protein L35a	P18077;C9K025;F8WB72;F8WBS5	3.0357	0.143446	3.3396	2.3224	3.6458	2.835
ERGIC1	Endoplasmic reticulum-Golgi intermediate compartment protein 1	Q969X5;Q969X5-2;H0YBZ3;F2Z3A2;Q969X5-3;F2Z2U2;F2Z3Q5	3.01907	0.144775	3.2644	1.7577	3.4476	3.6066
NXT1	NTF2-related export protein 1	Q9UKK6	3.0135	0.145225	n. def.	n. def.	2.5039	3.5231
GCDH	Glutaryl-CoA dehydrogenase, mitochondrial	Q92947;B4DK85;Q92947-2;B4DQF2	3.01203	0.145343	3.876	2.3348	n. def.	2.8253
RNGTT	mRNA-capping enzyme;Polynucleotide 5-triphosphatase;mRNA guanylyltransferase	O60942;O60942-2;B4DIQ0;O60942-4;Q5TCW7;B4DSJ8;O60942-3	3.0118	0.145362	4.1362	3.9499	1.7038	2.2573
ARFGEF2	Brefeldin A-inhibited guanine nucleotide-exchange protein 2	Q9Y6D5;F5H3H3	3.0108	0.145443	3.7621	2.2595	n. def.	n. def.
ALDH3A2	Fatty aldehyde dehydrogenase	P51648-2;P51648;I3L1M4;I3L0X1;C9JGJ2;P43353;P43353-2;E7ERM4;P48448;I3L3I9;E9PJV0;I3L2W1	3.01063	0.145457	2.8607	2.3113	2.6654	4.2051
RNF126	RING finger protein 126	Q9BV68;Q9BV68-2	3.00712	0.145741	3.301	2.6666	2.6601	3.4008
ECHDC1	Ethylmalonyl-CoA decarboxylase	Q9NTX5;Q9NTX5-2;Q9NTX5-6;Q9NTX5-3;H0Y5L2;Q5TEF9;E9PLY6;E9PJS8;Q5TEG3;Q9NTX5-5;F2Z2D6;E9PRU6;E9PPG7;H0YCS9;H0Y525;Q9NTX5-4;E9PIU8	3.00647	0.145794	n. def.	1.5769	4.1056	3.3369
CDK1	Cyclin-dependent kinase 1	P06493;P06493-2;E5RIU6	3.00583	0.145846	4.1195	1.9352	2.7746	3.194
PREB	Prolactin regulatory element-binding protein	Q9HCU5;B5MC98;H7C0W3;H7C2N7;F8WCS5	2.99457	0.146764	4.4935	2.4871	2.0031	n. def.
STARD3NL	MLN64 N-terminal domain homolog	O95772;O95772-2;C9JKL2;C9JPX5;C9J3F5;C9JJ39	2.9899	0.147147	4.2576	1.7222	n. def.	n. def.
RPL34	60S ribosomal protein L34	P49207	2.98948	0.147182	3.4888	2.2545	3.3811	2.8335
RPL4	60S ribosomal protein L4	P36578;E7EWF1;H3BM89;B4DMJ2;H3BU31;H3BTP7;B4DP82	2.9869	0.147393	3.418	2.3189	3.6907	2.52
PTRH2	Peptidyl-tRNA hydrolase 2, mitochondrial	Q9Y3E5	2.98143	0.147845	4.6616	2.2227	2.514	2.5274
TRAM1	Translocating chain-associated membrane protein 1	Q15629;B4E0K2;G3XAN4	2.9771	0.148203	2.8778	2.4621	3.5914	n. def.
PJA2	E3 ubiquitin-protein ligase Praja-2	O43164;O43164-2	2.9735	0.148501	n. def.	n. def.	2.1071	3.8399
NDUFA13	NADH dehydrogenase [ubiquinone] 1 alpha subcomplex subunit 13	Q9P0J0;E7ENQ6	2.96298	0.149379	2.15	1.7535	4.2809	3.6675
SLC1A3	Excitatory amino acid transporter 1	P43003;P43003-2;B4DF14	2.95863	0.149744	3.9023	1.8107	2.765	3.3565
GEMIN2	Gem-associated protein 2	O14893;O14893-2;O14893-3;H0YEL0;H0YDP6;G5EA29	2.94335	0.151033	n. def.	2.0867	n. def.	3.8
RPL13	60S ribosomal protein L13	P26373;F5H1S2;H3BTH3;H3BUK8	2.9429	0.151071	3.3552	2.2375	3.408	2.7709
ILVBL	Acetolactate synthase-like protein	A1L0T0;E9PJS0;C9JNI8;E9PL44;E9PNL1	2.93365	0.151859	4.2848	1.5825	n. def.	n. def.
RPL36	60S ribosomal protein L36	Q9Y3U8	2.90822	0.154052	2.9553	2.4167	3.211	3.0499
RPL11	60S ribosomal protein L11	P62913	2.90408	0.154414	3.1718	2.2473	3.3276	2.8696
GCN1L1	Translational activator GCN1	Q92616	2.90035	0.15474	2.7951	2.2968	3.2707	3.2388
SMN1	Survival motor neuron protein	E7EQZ4;Q16637;Q16637-3;Q16637-2;Q16637-4;B4DP61;I3L4C1;H0YBZ9	2.90025	0.154748	2.9235	n. def.	n. def.	2.877
RPL7	60S ribosomal protein L7	P18124;A8MUD9;C9JIJ5;C9JZ88	2.90002	0.154768	3.2477	2.5908	3.6252	2.1364
RPL6	60S ribosomal protein L6	Q02878;F8W181;F8VZ45;F8VR69;F8VWR1;F8VZA3	2.89525	0.155187	3.2502	2.4168	3.2169	2.6971
RPL30	60S ribosomal protein L30	P62888;E5RI99;E5RJH3	2.89158	0.15551	3.2208	2.3386	3.1491	2.8578
NDUFS2	NADH dehydrogenase [ubiquinone] iron-sulfur protein 2, mitochondrial	O75306;B7Z9L2;F5H5P7	2.88945	0.155698	3.546	2.063	2.9729	2.9759
C1orf212	UPF0767 protein C1orf212	Q96EX1;E5RH51	2.8778	0.15673	3.9321	1.8235	n. def.	n. def.
RPL15	60S ribosomal protein L15;Ribosomal protein L15	P61313;E7EQV9;E7ENU7;E7EX53;Q642I1;E7ERA2	2.87633	0.156861	3.3977	2.3804	3.2111	2.5161
LAMP2	Lysosome-associated membrane glycoprotein 2	P13473-2;B4E2S7;P13473-3;P13473;B7Z2R9;H0YCG2	2.87602	0.156888	2.7786	1.9199	3.4092	3.3964
TPP1	Tripeptidyl-peptidase 1	O14773;B4DSE2;O14773-2	2.86983	0.157441	3.3003	1.4632	2.756	3.9598
SLC25A1	Tricarboxylate transport protein, mitochondrial	P53007;B4DP62	2.85672	0.158619	3.6195	1.6063	2.9395	3.2616
NAT14	N-acetyltransferase 14	Q8WUY8	2.85633	0.158655	2.7863	1.9374	3.2681	3.4335
TMEM33	Transmembrane protein 33	P57088;D6RAA6;H0Y8N0;D6RBY2	2.8521	0.159038	3.4279	1.5701	3.2753	3.1351
TYMS;TS	Thymidylate synthase	P04818;Q8WYK3;Q8WYK4	2.8508	0.159155	1.6813	n. def.	4.0203	n. def.
TARS2	Threonine--tRNA ligase, mitochondrial	Q9BW92;Q9H9V2;E7EVR9;Q5T5E9;Q5T5F2;B4DQF3	2.84885	0.159333	3.7656	1.8649	3.2559	2.509
C4orf52	Uncharacterized protein C4orf52	F5GZ51;Q8N5G0;Q8N5G0-2;E5RH91	2.84365	0.159806	n. def.	2.1684	3.5189	n. def.
DHCR24	Delta(24)-sterol reductase	Q15392;B7Z817;F5H0H1;B7Z943;H7C4B7	2.8356	0.160542	4.3197	1.7481	n. def.	2.439
OSTC	Oligosaccharyltransferase complex subunit OSTC	Q9NRP0;D6RH22	2.81438	0.162504	3.1962	1.7363	2.7784	3.5466
RPL28	60S ribosomal protein L28	P46779;H0YKD8;E9PB24;P46779-2;H0YMF4;G5E9L2;C9JB50;H0YLP6	2.80165	0.163695	3.0072	2.1393	3.8479	2.2122
NCAPG2	Condensin-2 complex subunit G2	Q86XI2;Q86XI2-2;H0Y6U5;E7EUH9;F5H7R2;B4DHE5;F8WE06	2.79208	0.164598	3.5086	2.2827	2.6168	2.7602
GPD1L	Glycerol-3-phosphate dehydrogenase 1-like protein	Q8N335;C9JM46;C9JFA7;C9K0P5	2.78353	0.16541	3.0018	n. def.	2.0776	3.2712
DCUN1D5	DCN1-like protein 5	Q9BTE7;H0YCN4;E9PM04;E9PQV9	2.77775	0.165962	3.6333	1.2926	3.6177	2.5674
KDELR1	ER lumen protein retaining receptor 1	P24390	2.77592	0.166137	3.7729	1.949	2.3392	3.0426
SLC3A2	4F2 cell-surface antigen heavy chain	P08195-4;P08195;F5GZS6;P08195-3	2.76855	0.166845	2.8907	1.7628	3.1864	3.2343
PTPLAD1	3-hydroxyacyl-CoA dehydratase 3	Q9P035;H3BS72;H3BPZ1;B4DRF4;H3BRL8;H3BMZ1	2.7575	0.167914	3.4961	2.0783	2.8459	2.6097
CISD1	CDGSH iron-sulfur domain-containing protein 1	Q9NZ45	2.75692	0.16797	3.8575	1.8687	2.2716	3.0299
UMPS	Uridine 5-monophosphate synthase;Orotate phosphoribosyltransferase;Orotidine 5-phosphate decarboxylase;Orotidine 5-phosphate decarboxylase	P11172;B5LY68;P11172-2;B5LY72;E9PFD2;F8WDG4;F2Z303;F2Z3P2	2.75455	0.168201	2.8532	1.6469	3.7035	2.8146
RCE1	CAAX prenyl protease 2	Q9Y256;E9PI08;E9PKA7;E9PPV9	2.746	0.169035	2.7026	n. def.	n. def.	2.7894
RPL29	60S ribosomal protein L29	P47914	2.74363	0.169268	2.7426	2.0935	3.2431	2.8953
NCAPD3	Condensin-2 complex subunit D3	P42695;G3V1A9;E9PKK4;E9PLE0;E9PQA3;E9PL95;E9PR72;E9PJM8;E9PL84;E9PJ63	2.74225	0.169403	2.622	1.8218	3.276	3.2492
LAS1L	Ribosomal biogenesis protein LAS1L	Q9Y4W2;Q9Y4W2-2;Q9Y4W2-3;Q9Y4W2-4	2.74	0.169624	2.1914	n. def.	3.2886	n. def.
RPLP2	60S acidic ribosomal protein P2	P05387;H0YDD8	2.72978	0.170634	3.269	2.1186	2.7233	2.8082
RPLP0	60S acidic ribosomal protein P0;60S acidic ribosomal protein P0-like	P05388;F8VWS0;Q3B7A4;F8VU65;F8VW21;Q8NHW5;F8VZS0;G3V210;F8VPE8;F8VRK7;F8VQY6;F8VS58;F8VWV4;F8W1K8	2.718	0.171806	3.207	2.4108	2.8896	2.3646
TMEM41B	Transmembrane protein 41B	Q5BJD5;E9PJ42;Q5BJD5-2;E9PP29	2.71045	0.172563	2.6138	n. def.	2.8071	n. def.
RPAP1	RNA polymerase II-associated protein 1	Q9BWH6;Q9BWH6-2;H3BRE8;Q9BWH6-3;H3BPM3	2.7042	0.173193	n. def.	n. def.	2.7042	n. def.
RPL22L1	60S ribosomal protein L22-like 1	H0Y8C2;Q6P5R6;C9JYQ9	2.6964	0.173983	3.7753	1.5293	2.801	2.68
CETN3	Centrin-3	E5RJF8;O15182;E5RK82;E5RFM2;E5RH67;H0YBL5	2.68317	0.175334	n. def.	2.2817	2.4631	3.3047
CTPS	CTP synthase 1	P17812;B4DR64;B7Z9C4	2.67952	0.175708	3.184	1.6569	2.9986	2.8786
RPLP1	60S acidic ribosomal protein P1	P05386	2.66905	0.17679	3.1027	2.1398	2.9881	2.4456
RPL27	60S ribosomal protein L27	P61353	2.6668	0.177023	2.1161	2.2598	3.3949	2.8964
SCD	Acyl-CoA desaturase	O00767	2.66407	0.177308	4.0211	n. def.	2.1785	1.7926
XPO4	Exportin-4	F2Z2X4;Q9C0E2	2.66225	0.177497	n. def.	2.0121	n. def.	3.3124
ATP1B1	Sodium/potassium-transporting ATPase subunit beta-1	P05026;P05026-2;A6NGH2;B7Z9S8	2.66097	0.177631	3.0563	1.8198	n. def.	3.1068
RPL18	60S ribosomal protein L18	Q07020;H0YHA7;G3V203;F8VWC5;F8VYV2;F8VUA6;E7EW92;F8VXR6	2.63908	0.179933	3.1389	2.0716	3.3731	1.9727
GBF1	Golgi-specific brefeldin A-resistance guanine nucleotide exchange factor 1	Q92538	2.6316	0.180728	2.865	1.7891	3.0003	2.872
DCAKD	Dephospho-CoA kinase domain-containing protein	Q8WVC6;Q8WVC6-2	2.6309	0.180802	2.2546	n. def.	3.0072	n. def.
COX5A	Cytochrome c oxidase subunit 5A, mitochondrial	P20674;H3BNX8;H3BV69;H3BRM5;H3BRI0	2.62175	0.181782	3.0927	1.9999	2.7935	2.6009
CALU	Calumenin	O43852-3;O43852;F5H4F5;F5H879;F5H1Q9;F5H3F1;H0Y875	2.61433	0.182582	3.1547	1.8871	2.7723	2.6432
HNRNPF	Heterogeneous nuclear ribonucleoprotein F;Heterogeneous nuclear ribonucleoprotein F, N-terminally processed	P52597;B4DKS8	2.61115	0.182925	3.3043	1.9461	2.4327	2.7615
PPP6R3	Serine/threonine-protein phosphatase 6 regulatory subunit 3	G8JLI3;Q5H9R7-5;Q5H9R7;Q5H9R7-2;Q5H9R7-6;E9PKF6;H7BXH2;Q5H9R7-4;Q5H9R7-3;E9PQP7;H0YEN2;E9PNN8;B4DP39;E9PK08;H0YDW1;E9PKG4;E9PJD8;H0YDK9	2.61077	0.182966	2.6964	1.9774	3.0513	2.718
MINOS1	Mitochondrial inner membrane organizing system protein 1	Q5TGZ0;Q5TGZ0-2	2.6077	0.183299	n. def.	2.0169	n. def.	3.1985
SDF4	45 kDa calcium-binding protein	Q9BRK5;Q9BRK5-6;Q9BRK5-2;G3V1E2;Q9BRK5-3;H0Y3T6;Q9BRK5-4;Q9BRK5-5	2.60723	0.183351	3.1297	3.6253	1.7048	1.9691
EXOSC5	Exosome complex component RRP46	Q9NQT4	2.6044	0.183658	3.2215	1.9873	n. def.	n. def.
NDUFA11	NADH dehydrogenase [ubiquinone] 1 alpha subcomplex subunit 11	Q86Y39;C9JT23;Q86Y39-2	2.595	0.184684	2.716	1.972	3.097	n. def.
XPO5	Exportin-5	Q9HAV4;C9J4N8;E7EQK9;E7EQN7;H0Y3W3;E2QRM3;H0Y9I3;E9PDL5;H0YA57;H0Y3Q8	2.59025	0.185206	2.6924	1.7332	3.1205	2.8149
RAB39A	Ras-related protein Rab-39A	Q14964;Q96DA2	2.58437	0.185854	3.5988	2.6544	1.4999	n. def.
ARF6	ADP-ribosylation factor 6	P62330	2.5834	0.185961	n. def.	2.2603	3.0442	2.4457
PTPLB	3-hydroxyacyl-CoA dehydratase 2	Q6Y1H2;C9JWG1;H7C4K8	2.5799	0.186349	3.5347	1.6251	n. def.	n. def.
RPL8	60S ribosomal protein L8	P62917;E9PIZ3;E9PKU4;E9PKZ0;E9PP36;G3V1A1	2.57733	0.186634	3.1701	1.9304	3.163	2.0458
SEC22B	Vesicle-trafficking protein SEC22b	O75396	2.57642	0.186734	2.9951	1.7357	2.5699	3.005
NPEPPS	Puromycin-sensitive aminopeptidase	P55786;E9PLK3;B7Z463;F5H0W3;E7EWZ2;A6NEC2;E5RJ24;F5GZY4;H0YAQ6;H0YDG0;E9PP11;A6NEC2-2;H0YBP6;E9PPD4;E9PJ74;E9PJY4;H0YCQ5;E9PRQ5;A6NEC2-3;E9PPZ2;E9PJF9;E9PI82	2.57158	0.187275	2.8964	1.6143	2.9651	2.8105
RPL9	60S ribosomal protein L9	P32969;H0Y9V9;D6RAN4;E7ESE0;B4E1M5;H0Y9R4	2.56272	0.188265	3.0525	1.8309	2.9769	2.3906
THOC2	THO complex subunit 2	Q8NI27;H0Y815;Q8NI27-2;H0Y7U4;H7C477;F2Z2V2;H0Y594	2.55868	0.188721	2.4703	1.7243	3.0066	3.0335
EXOC5	Exocyst complex component 5	O00471;F8W9B8;G3V4Z7	2.5535	0.189305	2.6557	n. def.	n. def.	2.4513
ATR	Serine/threonine-protein kinase ATR	Q13535;Q13535-3;Q13535-2;H0Y9K2;D6RIG7;H0Y8Y6;H0Y8R8	2.5464	0.19011	n. def.	2.9843	2.1085	n. def.
DNAJC19	Mitochondrial import inner membrane translocase subunit TIM14	Q96DA6;C9JBV1;F2Z3A7;G5E9V2	2.54555	0.190207	3.0572	1.5336	2.7313	2.8601
RPL14	60S ribosomal protein L14	P50914;B7Z6S8;E7EPB3	2.54497	0.190272	3.3345	2.1827	2.8765	1.7862
TM9SF3	Transmembrane 9 superfamily member 3	Q9HD45;Q5TB53	2.54147	0.190672	2.303	n. def.	2.0577	3.2637
MT-CO2	Cytochrome c oxidase subunit 2	P00403	2.5399	0.190851	2.891	1.8941	2.959	2.4155
NDUFS8	NADH dehydrogenase [ubiquinone] iron-sulfur protein 8, mitochondrial	O00217;E9PPW7;E9PKH6;F8W9K7;E9PN51	2.52477	0.192589	2.3841	1.6397	3.2027	2.8726
ATAD3A	ATPase family AAA domain-containing protein 3A	Q9NVI7;Q9NVI7-2;H0Y2W2;G3V1I6;A8MSP6;E9PDY1;Q5SV16;Q5T9A4-2;Q5SV15;A6NFL3;Q5T9A2	2.52352	0.192734	2.8734	2.5303	1.6883	3.0021
NCBP1	Nuclear cap-binding protein subunit 1	Q09161;F2Z2T1	2.52203	0.192908	2.7454	1.5051	2.981	2.8566
NUP133	Nuclear pore complex protein Nup133	Q8WUM0;F5H5C2;A6NGS4;Q5T8N1;Q5TDI3	2.51545	0.193671	n. def.	n. def.	2.7398	2.2911
WDFY3	WD repeat and FYVE domain-containing protein 3	Q8IZQ1;Q8IZQ1-2;H0Y9T6	2.5078	0.194564	n. def.	1.9185	3.0971	n. def.
SRPRB	Signal recognition particle receptor subunit beta	Q9Y5M8;H7C4H2;C9J5Z8	2.50778	0.194567	2.8868	1.5311	2.8923	2.7209
TUBGCP2	Gamma-tubulin complex component 2	F5H4L0;Q9BSJ2;F2Z2B9;F5H4E0;B3KTU7	2.49898	0.195601	2.2242	1.5938	2.7524	3.4255
PHGDH	D-3-phosphoglycerate dehydrogenase	O43175;Q5SZU1;F5H634;F5GYN9	2.49432	0.196151	2.1021	1.411	3.2325	3.2317
NDUFAF4	NADH dehydrogenase [ubiquinone] 1 alpha subcomplex assembly factor 4	Q9P032	2.48882	0.196803	2.7524	1.743	2.768	2.6919
TMEM70	Transmembrane protein 70, mitochondrial	Q9BUB7;Q9BUB7-2;D4PHA6;E9PDY9	2.48637	0.197094	2.9146	2.2332	2.0176	2.7801
B3GNT1	N-acetyllactosaminide beta-1,3-N-acetylglucosaminyltransferase	O43505;B4DGI0	2.4771	0.198202	2.6398	2.3144	n. def.	n. def.
RAB18	Ras-related protein Rab-18	Q9NP72;Q9NP72-2;F5H4U3;H0Y6T8;Q5W0J0;B7Z333	2.4711	0.198923	3.5211	1.7102	2.2977	2.3554
HSPA5	78 kDa glucose-regulated protein	P11021;B4DEF7	2.4661	0.199527	2.3968	2.0361	2.7888	2.6427
ITM2C	Integral membrane protein 2C;CT-BRI3	Q9NQX7;Q9NQX7-2;Q9NQX7-3;C9JG41;B8ZZM6;E7EUS6;F5H4I5	2.46315	0.199884	2.7559	2.1704	n. def.	n. def.
DSG2	Desmoglein-2	Q14126	2.453	0.201119	n. def.	n. def.	n. def.	2.453
ARF5	ADP-ribosylation factor 5	P84085;C9J1Z8	2.44785	0.201749	3.1645	1.7312	n. def.	n. def.
BAG2	BAG family molecular chaperone regulator 2	O95816;B4DXE2;A2A296	2.44485	0.202117	2.4497	1.9327	2.4214	2.9756
COX4I1	Cytochrome c oxidase subunit 4 isoform 1, mitochondrial	P13073;H3BNV9;H3BN72;H3BPG0;Q86WV2;H3BNI5	2.44207	0.202459	2.8952	1.7909	2.5464	2.5358
MDN1	Midasin	Q9NU22;Q5T795;REV__P21359;REV__P21359-2;REV__P21359-4;REV__P21359-5;REV__P21359-3	2.43985	0.202733	2.3651	2.3482	2.719	2.3271
NDUFAF3	NADH dehydrogenase [ubiquinone] 1 alpha subcomplex assembly factor 3	Q9BU61;Q9BU61-2	2.43967	0.202755	2.7929	1.6753	2.5803	2.7102
IPO7	Importin-7	O95373;E9PLB2;E9PLJ0	2.4383	0.202924	2.9937	1.702	2.6674	2.3901
TRIM23	E3 ubiquitin-protein ligase TRIM23	P36406;P36406-2;P36406-3;D6RBN4	2.4164	0.205653	1.8864	1.2918	3.9562	2.5312
NDUFA5	NADH dehydrogenase [ubiquinone] 1 alpha subcomplex subunit 5	Q16718;Q5H9R2;H7BYD0;C9IZN5;F8WAS3	2.4153	0.205791	2.2428	1.5777	2.9395	2.9012
ABCB7	ATP-binding cassette sub-family B member 7, mitochondrial	O75027-2;O75027;G3V1J3;G3XAC4;B4DGL8;E9PJR8;E9PNQ5	2.4127	0.206119	n. def.	n. def.	n. def.	2.4127
ERAL1	GTPase Era, mitochondrial	O75616;O75616-2	2.40545	0.207035	2.6592	2.1517	n. def.	n. def.
NUP188	Nucleoporin NUP188 homolog	Q5SRE5;F8W973;Q5SRE5-2;H7C4K7;F2Z376	2.40285	0.207365	3.097	1.7087	n. def.	n. def.
NDUFS3	NADH dehydrogenase [ubiquinone] iron-sulfur protein 3, mitochondrial	O75489;E9PS48;B4DFM8;G3V194;E9PKL8;E9PJE7	2.39047	0.208944	2.7025	1.6479	2.3878	2.8237
MYBBP1A	Myb-binding protein 1A	Q9BQG0-2;Q9BQG0;I3L1L3;E7EN09;I3L2H8;I3L311	2.3833	0.209866	3.1042	1.8397	2.9256	1.6637
MSI2	RNA-binding protein Musashi homolog 2	Q96DH6;B4DHE8;Q96DH6-2;B4DM51;Q96DH6-3	2.3644	0.212321	n. def.	n. def.	2.0201	2.7087
YME1L1	ATP-dependent zinc metalloprotease YME1L1	Q96TA2;Q96TA2-2;B4DNM1;Q96I63;F5GYR4;Q5T8D1;Q5T8D2	2.36265	0.21255	2.6179	2.1074	n. def.	n. def.
RHOB	Rho-related GTP-binding protein RhoB	P62745	2.34492	0.214889	3.504	1.5341	2.7837	1.5579
SLC25A13	Calcium-binding mitochondrial carrier protein Aralar2	Q9UJS0-2;Q9UJS0;F5GX33	2.34247	0.215215	3.4636	1.8551	1.9529	2.0983
PCYOX1	Prenylcysteine oxidase 1	Q9UHG3;B7Z9P8;B7Z3Y2;F8W8W4;C9K055;C9JM55;C9JGT6	2.3353	0.216173	2.444	2.2266	n. def.	n. def.
SLC16A1	Monocarboxylate transporter 1	P53985;Q5T8R5;Q49A45;Q5T8R3;Q5T8R4	2.33475	0.216247	2.3785	1.7211	2.6008	2.6386
MARC1	MOSC domain-containing protein 1, mitochondrial	Q5VT66-2;Q5VT66;H7BYZ9;Q5VT66-3;Q969Z3-2;F6V6Z1	2.33135	0.216703	3.1935	1.4692	n. def.	n. def.
SELT	Selenoprotein T	P62341;Q6IAK0;F8WBD0	2.31955	0.218295	n. def.	2.1837	2.4554	n. def.
NPM3	Nucleoplasmin-3	O75607	2.31803	0.218501	2.8445	1.7889	2.402	2.2367
SYNGR1	Synaptogyrin-1	O43759;O43759-2;B5MCD7;O43759-3;F8WCE4;A2A283	2.31155	0.219382	n. def.	n. def.	1.9525	2.6706
HSPA8	Heat shock cognate 71 kDa protein	P11142;E9PKE3;E9PNE6;P11142-2;A8K7Q2;E9PN89;E9PS65;E9PLF4;E9PQK7;E9PQQ4;P54652;E9PM13;E9PPY6;E9PN25;E9PI65;B3KUS2;E9PSH5	2.30695	0.220011	1.6469	1.9666	2.7357	2.8786
MZT2B	Mitotic-spindle organizing protein 2B;Mitotic-spindle organizing protein 2A	B8ZZ87;Q6NZ67;Q6P582;H7C173;H7BZ50	2.2929	0.221945	3.0885	1.4973	n. def.	n. def.
NAV1	Neuron navigator 1	Q8NEY1;Q8NEY1-3;Q8NEY1-2;Q8NEY1-4;Q8NEY1-7;Q8NEY1-5;Q8NEY1-6;H0Y6F6;A8MYI2	2.2872	0.222736	1.9805	2.0055	2.8756	n. def.
HK2	Hexokinase-2	P52789;E9PB90;P52790	2.2854	0.222987	n. def.	n. def.	2.3306	2.2402
YTHDF2	YTH domain family protein 2	Q9Y5A9;F5H8I7;Q9Y5A9-2	2.28477	0.223074	2.7896	1.6237	2.3064	2.4194
THADA	Thyroid adenoma-associated protein	Q6YHU6;B6ZDQ0;Q6YHU6-3;C9JJB1;Q6YHU6-2;H0Y3V5;C9JER1;Q6YHU6-5;Q8IY32;B5MC89;Q6YHU6-4;H7BYZ4;F5H3M9;B6ZDE5	2.27401	0.22458	2.7647	2.3324	3.0082	0.99073
ABCC1	Multidrug resistance-associated protein 1	P33527-9;P33527;P33527-3;P33527-4;I3L4X2;P33527-7;F5GXL7;P33527-2;P33527-5;P33527-6;P33527-8	2.27345	0.224659	2.2889	n. def.	2.258	n. def.
TTC37	Tetratricopeptide repeat protein 37	Q6PGP7;D6RCE2;H0Y964;D6RDA0;H0Y915	2.27105	0.224996	2.2308	1.3448	2.7705	2.7381
PGAM5	Serine/threonine-protein phosphatase PGAM5, mitochondrial	Q96HS1;Q96HS1-2;F5GXG4	2.27007	0.225134	1.9809	1.9537	2.6579	2.4878
MST4	Serine/threonine-protein kinase MST4	B4E0Y9;Q9P289;Q8NBY1;Q9P289-2;Q9P289-3;O00506;A8K6Z3;F5H0B2;B7Z9K1;H7C279;C9J232;C9JCC0;C9J6L2;C9JDH9;E9PCB9;H0Y630;F5H2G3;C9JJV0;Q5JV99	2.26717	0.225544	2.7563	1.1439	n. def.	2.9013
ARL8B	ADP-ribosylation factor-like protein 8B	Q9NVJ2;B4DI85	2.2528	0.227586	1.9159	1.2092	1.632	4.2541
PI4KA	Phosphatidylinositol 4-kinase alpha	P42356;P42356-2;A4QPH2;A4QPH2-3;A8MTF1;A4QPH2-2;Q8N8J0;C9JLI1	2.24877	0.228163	2.694	1.639	2.4133	n. def.
GEMIN7	Gem-associated protein 7	Q9H840	2.24307	0.228982	n. def.	1.8676	2.4151	2.4465
ETFA	Electron transfer flavoprotein subunit alpha, mitochondrial	P13804;P13804-2;H0YLU7;H0YNX6;H0YK49;H0YL12;H0YKF0;H0YL83	2.23568	0.23005	2.9647	1.5507	2.2126	2.2147
KNTC1	Kinetochore-associated protein 1	P50748;E7ES84;B3KSG2;H0YFL5;F5H5V0	2.22852	0.231089	2.5073	1.4722	2.8159	2.1187
IPO5	Importin-5	O00410-3;O00410;H0Y8C6;O00410-2;B4E0R6;E7ETV3;E7EV12;E7EQT5;H0Y3V4;C9JMV5;H7C609;E7EX05;E7EWK4;E7ETV8;E7ESZ1;E7ESA1;C9JQT6;C9JZD8;C9JZ53;C9J875;C9J5I6;C9JXE0	2.22775	0.231202	2.9347	1.7419	2.2604	1.974
POLE	DNA polymerase;DNA polymerase epsilon catalytic subunit A	E7ETS8;Q07864;F5H1D6;F5H7H6;E7ENR1;F5H3W5;F5H7E4;B3KS74;E9PHF9;F5H5Q5;F5H0H8	2.22505	0.231596	3.0573	1.6574	2.2881	1.8974
GOLPH3	Golgi phosphoprotein 3	Q9H4A6;F5H7W9;D6REM1	2.21935	0.232431	n. def.	n. def.	2.2555	2.1832
TARBP2	RISC-loading complex subunit TARBP2	Q15633;Q15633-2;H3BV98;F8VZ57;F8VW32	2.2148	0.2331	n. def.	2.2148	n. def.	n. def.
NTPCR	Cancer-related nucleoside-triphosphatase	Q9BSD7;Q5TDF0	2.21253	0.233435	0.61473	1.9279	3.8314	2.4761
FAM162A	Protein FAM162A	Q96A26;F8W7Q4;E9PH05	2.20642	0.234338	2.4693	2.0178	2.5049	1.8337
OCIAD1	OCIA domain-containing protein 1	Q9NX40;D6RBN5;G8JLN7;Q9NX40-2;Q9NX40-3;D6RDK6;D6RIT9;D6RG39;D6R9T5;D6RIV2;D6RDK1;D6RI08;D6RC55;D6RA54;D6RDI5;D6RBC5;D6R918	2.20595	0.234409	2.5188	1.8931	n. def.	n. def.
ARF1;ARF3	ADP-ribosylation factor 1;ADP-ribosylation factor 3	P84077;P61204;F5H3A6;F5H423;B7ZB63;F5H0C7;H0YGG7;F8WDB3;F8WCJ5;F5H6T5;F5H1V1	2.20547	0.234479	2.0561	1.772	2.5338	2.46
SAMHD1	SAM domain and HD domain-containing protein 1	Q9Y3Z3;Q9Y3Z3-2	2.20305	0.234839	3.0678	1.3383	n. def.	n. def.
RPL5	60S ribosomal protein L5	P46777;B3KTM6;Q5T7N0	2.2024	0.234936	2.7624	1.856	2.275	1.9162
POLD3	DNA polymerase delta subunit 3	Q15054;Q32MZ9;Q32N00;F5H6U9;E9PRK3;E9PNC0;E9PM91	2.19645	0.235824	1.9484	1.5349	2.7908	2.5117
C7orf59	UPF0539 protein C7orf59	Q0VGL1;C9JXA7	2.19635	0.235839	2.6144	1.338	2.533	2.3
IQGAP3	Ras GTPase-activating-like protein IQGAP3	Q86VI3;F2Z2E2	2.1847	0.237589	1.2925	n. def.	3.0769	n. def.
SLC1A5	Neutral amino acid transporter B(0)	Q15758;E9PC01;B4DWS4	2.18185	0.23802	2.4168	1.621	2.208	2.4816
DCAF11	DDB1- and CUL4-associated factor 11	Q8TEB1;Q8TEB1-2;Q8TEB1-3;H0YL77;H0YL98;H0YN92;H0YNS2;H0YM86;H0YKR8;H0YMN6;H0YL64;H0YLH4;H0YN21;H0YM56	2.17795	0.238611	2.7954	1.5605	n. def.	n. def.
RAB6A	Ras-related protein Rab-6A	P20340;P20340-2;H0YGL6;F5H668;H7BYW1;F5GZB1;Q1W5D8;F5GXN4;F5H3K7;F5GX61;C9JU14;F5H440;C9JB90;C9J0I2	2.165	0.240586	2.824	1.4518	2.1544	2.2298
RPL19	60S ribosomal protein L19	P84098	2.15755	0.241732	2.4774	1.7579	2.6763	1.7186
RNF213	E3 ubiquitin-protein ligase RNF213	Q63HN8-4;Q63HN8;H3BLU6;Q63HN8-5;Q63HN8-6;I3L3H9	2.15333	0.242384	2.3449	1.769	2.3461	n. def.
VKORC1	Vitamin K epoxide reductase complex subunit 1	Q9BQB6;E9PLN8;Q9BQB6-2;F8W9H0;I3L3B4;Q9BQB6-3;H0YD56	2.151	0.242746	2.932	1.7294	2.3765	1.5661
RPL10	60S ribosomal protein L10	P27635;A6QRI9;B8A6G2	2.13822	0.244737	2.4304	1.6281	2.388	2.1064
MED23	Mediator of RNA polymerase II transcription subunit 23	H7BYY3;Q5JWT2;Q9ULK4;Q9ULK4-3;Q9ULK4-5;Q9ULK4-4;F5H685;Q9ULK4-2;F5H4T7;B9TX55	2.13577	0.245123	2.3769	1.1609	2.8695	n. def.
PIK3R4	Phosphoinositide 3-kinase regulatory subunit 4	Q99570;D6RJ98;D6RBB7;D6RAC3	2.1262	0.246631	2.1708	1.2921	2.9157	n. def.
MGST3	Microsomal glutathione S-transferase 3	O14880;Q5VV87	2.12283	0.247165	n. def.	1.4263	2.2305	2.7117
RPL27A	60S ribosomal protein L27a	P46776;E9PLL6;E9PJD9;E9PLX7;H0YF34;E9PKT2	2.12175	0.247337	2.5371	1.7331	2.4205	1.7963
BZW2	Basic leucine zipper and W2 domain-containing protein 2	Q9Y6E2;E7ETZ4;B5MCH7;B5MCE7;Q75MG1;E7EMS9;C9JF98;F8WDX8;E9PFD4	2.12098	0.24746	3.3419	1.741	1.8591	1.5419
PTPRF	Receptor-type tyrosine-protein phosphatase F	P10586;P10586-2;H0Y6Z7;H0Y4H1;H0Y7Z9;F2Z3B8;H0Y380;A2A437	2.11015	0.249188	2.2296	1.2691	2.3933	2.5486
TTC30A	Tetratricopeptide repeat protein 30A;Tetratricopeptide repeat protein 30B	Q86WT1;Q8N4P2;F5GX66;F5GYM1	2.10795	0.249541	1.9111	2.3274	3.1164	1.0769
DNAJC10	DnaJ homolog subfamily C member 10	Q8IXB1;F8W884;Q8IXB1-2;Q3B7W8;E7EP04;Q71S60;H7C1G0	2.10604	0.249849	2.3356	0.96795	2.5527	2.5679
